# Supplementary material for: Interplay of Metallome and Metabolome in Amyotrophic Lateral Sclerosis: A Study on Cerebrospinal Fluid of Patients Carrying Disease-Related Gene Mutations
Source: ACS Chem Neurosci. 2023 Aug 23;14(17):3035–46. doi: 10.1021/acschemneuro.3c00128 (PMC10485893; doi:10.1021/acschemneuro.3c00128)
Supplement: Supplementary file 1 — cn3c00128_si_001.xlsx [file cn3c00128_si_001.xlsx]

## Sheet: Table S1 Case-control matching
			SUPPLEMENTARY INFORMATION
Interplay of metallome and metabolome in amyotrophic lateral sclerosis: a study on cerebrospinal fluid of patients carrying disease-related gene mutations
Nikolay Solovyev 1, ‡, ¶, *, Marianna Lucio 1, ‡, Jessica Mandrioli 2,3, Sara Forcisi 1, Basem Kanawati 1, Jenny Uhl 1, Marco Vinceti 4, Philippe Schmitt-Kopplin 1, Bernhard Michalke 1.
1 Analytical BioGeoChemistry Research Unit, Helmholtz Center Munich – German Research Center for Environmental Health GmbH, Ingolstädter Landstr. 1, 85764 Neuherberg, Germany
2 Department of Biomedical, Metabolic and Neural Sciences, University of Modena and Reggio Emilia, Modena, Italy
3 Department of Neurosciences, Azienda Ospedaliero Universitaria di Modena, Modena, Italy
4 CREAGEN Research Center of Environmental, Genetic and Nutritional Epidemiology, Department of Biomedical, Metabolic and Neural Sciences, University of Modena and Reggio Emilia, Modena, Italy
‡ These authors contributed equally to this work.
¶ Current address: Atlantic Technological University, Sligo Campus, Sligo, Ash Lane, F91 YW50, Ireland.
* Nikolay Solovyev:
Email: nikolay.solovyev@atu.ie
Table S1. Study population case (n=7)-control (n=13) age- and sex-matching. F - female; M - male.
ALS group individuals				Matched control group individuals
Number	Mutation	Sex	Age, years	Number	Sex	Age, years
1	FUSP525L	F	12	1	F	15
2	TARDBP	F	50	2	F	39
				3	F	40
3	C9ORF72	F	56	4	F	41
				5	F	46
4	ATXN2	F	64	6	F	81
				7	F	64
5	C9ORF72	M	45	8	M	41
				9	M	27
6	C9ORF72	M	52	10	M	32
				11	M	37
7	SOD1	M	55	12	M	53
				13	M	41

## Sheet: Table S2 Metabolome intensity
			SUPPLEMENTARY INFORMATION
Interplay of metallome and metabolome in amyotrophic lateral sclerosis: a study on cerebrospinal fluid of patients carrying disease-related gene mutations
Nikolay Solovyev 1, ‡, ¶, *, Marianna Lucio 1, ‡, Jessica Mandrioli 2,3, Sara Forcisi 1, Basem Kanawati 1, Jenny Uhl 1, Marco Vinceti 4, Philippe Schmitt-Kopplin 1, Bernhard Michalke 1.
1 Analytical BioGeoChemistry Research Unit, Helmholtz Center Munich – German Research Center for Environmental Health GmbH, Ingolstädter Landstr. 1, 85764 Neuherberg, Germany
2 Department of Biomedical, Metabolic and Neural Sciences, University of Modena and Reggio Emilia, Modena, Italy
3 Department of Neurosciences, Azienda Ospedaliero Universitaria di Modena, Modena, Italy
4 CREAGEN Research Center of Environmental, Genetic and Nutritional Epidemiology, Department of Biomedical, Metabolic and Neural Sciences, University of Modena and Reggio Emilia, Modena, Italy
‡ These authors contributed equally to this work.
¶ Current address: Atlantic Technological University, Sligo Campus, Sligo, Ash Lane, F91 YW50, Ireland.
* Nikolay Solovyev:
Email: nikolay.solovyev@atu.ie
Table S2. Intensities of the Fourier transform mass spectrometric components of cerebrospinal fluid from amyotrophic lateral sclerosis (ALS) and controls (CONTROL); for ALS cases the mutation type is specified in the parentheses. Footnotes: * - A382T mutation; # - P525L mutation; ¡ - p.N66T mutation.
ID	mz	CONTROL	CONTROL	CONTROL	CONTROL	CONTROL	CONTROL	CONTROL	CONTROL	CONTROL	CONTROL	CONTROL	CONTROL	CONTROL	ALS (C9ORF72)	ALS (C9ORF72)	ALS (TARDBP*)	ALS (C9ORF72)	ALS (FUS#)	ALS (SOD1¡)	ALS (ATXN2)			ID
3	152.131	0	0	0	2675194	0	0	5925759	0	9879519	0	0	2529836	0	0	0	0	0	0	0	0			3
6	157.084	6602433	5388166	13595373	2389674	1867788	0	2600329	0	0	2013751	0	1847314	0	4094523	2333028	5240251	0	1849101	3049509	0			6
55	170.118	0	0	0	0	1901499	0	0	0	0	0	0	2270110	1712031	0	0	0	0	0	0	0			55
64	171.099	4082588	0	0	0	0	0	1587273	0	0	0	0	0	0	1864587	0	0	0	2923967	0	0			64
70	172.133	0	0	0	2371535	3661871	0	0	0	0	1888412	0	2595582	2468849	0	0	0	0	0	0	0			70
74	173.078	0	0	2151322	0	0	0	0	0	0	0	0	0	0	0	0	0	0	1809872	1984215	0			74
77	173.132	0	0	0	0	1900586	7233892	0	0	0	0	0	0	0	0	0	0	0	0	1689814	0			77
144	181.98	3212003	0	0	0	0	0	2894604	0	2851213	0	0	0	0	0	0	0	0	0	0	0			144
170	185.057	35702952	0	0	0	0	0	1643741	0	0	0	0	1912643	0	9905116	0	0	0	2640845	3075674	0			170
171	185.115	6667693	2911715	6564808	2355478	0	0	3006563	0	2474791	1921737	0	2665064	2355993	3622881	0	3306963	0	2103698	3298015	0			171
191	188.128	0	0	0	0	5937528	3796267	2624884	5569445	2486716	2071688	0	4905726	4959274	0	0	0	0	0	0	0			191
213	191.179	0	0	0	0	2398418	1746331	0	0	0	0	0	0	0	0	0	0	1608702	0	0	0			213
237	195.088	0	0	0	3129393	0	4310157	0	6597617	2154459	0	0	2081826	4673275	0	0	0	0	0	0	0			237
246	197.018	2659809	0	0	0	0	0	0	13327875	0	0	0	0	0	2631769	3459433	0	7409918	13005737	0	0			246
254	198.149	0	0	0	2480791	0	3012098	3176556	4800088	2937423	0	2391506	4206167	5653606	0	0	0	0	0	0	0			254
256	198.185	0	0	0	1633698	0	4307854	0	0	0	0	0	1710947	0	0	0	0	0	0	0	0			256
260	199.058	2702644	0	3661140	0	0	0	0	0	0	0	0	0	0	2302655	0	0	0	0	0	0			260
264	199.13	0	1684151	7330666	0	0	0	0	0	0	0	0	0	0	0	0	3552710	0	0	0	0			264
269	200.165	0	0	0	2132842	0	2454945	0	3606507	1813676	0	1906698	3729527	3222780	0	0	0	0	0	0	0			269
273	201.089	10102213	0	2947046	0	0	0	0	0	0	0	0	0	0	9688933	2817737	1882999	0	0	3171860	0			273
274	201.102	2301578	1926161	3354346	0	1926576	0	0	0	0	0	0	0	0	2542698	0	2798523	0	0	1720601	0			274
275	201.185	0	0	0	0	5716173	2206095	1749483	1601491	0	0	0	1862244	0	0	1756650	0	0	0	0	1706320			275
279	202.144	0	0	0	0	1705252	2831605	1628172	3414195	0	0	0	3283018	3575751	0	0	0	0	0	0	0			279
280	202.18	0	0	0	0	0	2898691	0	2880833	0	0	0	2060120	1847189	0	0	0	0	0	0	0			280
285	203.053	3976059	3487264	3644829	0	0	0	46953384	0	11702175	0	3654977	4979756	0	8615985	6331773	12665442	0	0	1695734	0			285
304	205.086	0	0	3194663	0	4284823	0	0	0	0	0	0	0	1567966	0	1654916	0	0	0	0	0			304
306	205.143	1725530	0	4042174	0	3400111	0	1878650	0	0	0	0	0	2362230	2815209	0	0	0	2210065	0	0			306
315	206.19	0	0	0	0	1943907	1701050	0	1677405	0	0	0	1577679	0	0	0	0	0	0	0	0			315
329	207.159	0	0	7376379	0	2982532	0	0	0	0	0	0	0	0	0	0	1957284	0	0	0	0			329
337	208.17	0	2034821	0	0	3616709	11998721	4919095	1874006	1705222	2608193	1944943	2404822	0	0	0	0	0	3379989	1933641	0			337
347	209.151	0	0	1795042	0	2181638	0	3423749	1672419	1990042	1933943	0	1591913	0	0	0	0	0	0	0	0			347
348	209.154	0	1773002	0	1852701	2892423	7402454	1689606	0	0	0	1834794	0	0	0	0	0	0	0	1991344	0			348
354	210.11	0	0	4045079	2915305	0	1812714	2975829	3391025	3731183	0	2621413	4715135	4097107	0	0	0	0	1622668	0	0			354
355	210.185	0	0	0	0	1599724	3015504	1598714	0	0	0	1875464	0	1748728	0	0	0	0	0	0	0			355
358	211.094	0	0	3490019	0	0	0	1769533	0	0	0	0	0	0	0	0	1675375	0	3559775	0	0			358
364	211.18	0	0	0	0	0	3312068	3099240	0	0	0	0	0	2341223	0	0	0	0	2875273	0	0			364
372	212.165	0	0	1716069	6612460	3932468	12202944	9426398	11605558	9390595	1837441	5351106	13490067	15595101	0	0	0	0	2762089	0	0			372
378	213.146	1835290	0	5175751	0	0	0	2834398	0	2040073	0	0	0	0	2020821	1676048	2860355	0	0	0	0			378
387	214.18	0	0	0	2244493	1653438	5573877	3781382	5942875	2475318	0	2936252	6434503	6156934	0	0	0	0	0	0	0			387
388	214.918	0	0	0	0	0	0	0	0	0	0	16295485	0	0	0	6669069	0	2056752	0	0	18820196			388
397	216.159	0	0	0	5082441	4227426	11045956	6102600	12717209	7243397	1622779	6316753	13337621	15181513	0	0	0	0	0	0	0			397
398	216.196	0	0	1746917	0	3548534	4646744	3391837	1929901	0	0	0	1813673	0	0	0	0	0	1752203	0	0			398
402	217.057	0	0	0	0	1745360	1813702	0	1739028	0	2202334	2708153	0	2794054	0	1645294	0	0	0	0	1883366			402
404	217.105	0	1989705	5603019	0	2143211	33507426	0	1897135	0	0	0	0	0	3143565	3562375	3428133	2374466	1944184	0	0			404
408	217.956	5676899	0	0	0	0	0	7375947	0	8052371	0	2351786	3865634	0	0	0	0	0	0	0	0			408
421	219.047	0	1844121	0	0	2892215	0	0	0	0	0	0	0	0	0	0	1945277	0	0	0	0			421
422	219.054	0	2280093	0	0	1616187	2236637	0	1698074	0	0	0	0	2552913	0	0	0	1637244	0	0	2198085			422
425	219.147	0	0	7350059	0	0	1946645	5566982	0	2363605	0	2764360	0	0	0	0	2015091	0	0	0	0			425
428	219.211	0	0	0	0	0	0	0	0	1830139	0	0	1810953	1981358	0	0	0	0	0	0	0			428
432	220.167	3389230	2264102	2264937	0	0	1742078	1704552	0	0	0	0	0	0	3653845	0	4424361	0	0	27690254	0			432
434	220.206	0	0	0	0	2022873	3198870	0	0	0	2461754	0	0	0	0	0	0	0	0	0	0			434
443	221.117	0	0	1614728	0	3933299	0	0	0	0	0	0	0	2186796	0	0	0	0	0	0	0			443
455	222.146	0	0	0	1929098	0	0	3674404	3666023	6134918	0	3293469	4432657	0	0	0	0	0	0	0	0			455
458	222.183	4655027	3638233	2374642	0	0	2092381	2794299	0	0	0	0	0	0	3843450	0	4707872	0	0	26866038	0			458
464	223.13	2303198	2270491	6416928	0	0	0	2711436	0	0	0	0	1713342	0	3803060	2917702	3720517	0	0	1874580	0			464
466	223.167	0	0	4196150	0	2998731	0	3571363	2595043	2578571	1703040	0	2213269	0	1646666	0	2675802	0	0	0	0			466
471	223.969	0	0	0	0	0	0	0	2242526	0	0	0	0	0	0	0	0	3969982	14194308	0	0			471
473	224.126	0	0	2820466	0	0	0	3158275	3304513	3670641	0	2310858	4934650	2788487	0	0	0	0	0	0	0			473
477	224.201	0	0	0	2522894	3763402	3559779	0	3585137	3058849	2039151	0	2382378	2273975	0	0	0	0	0	0	0			477
486	225.196	0	15857439	35070200	3520392	40694840	73831400	65728948	18074094	14225448	13835087	19318112	12307887	18449464	2171048	0	6186250	0	74748280	0	2993556			486
494	226.141	0	0	0	2124010	0	0	0	1856594	0	0	0	2115866	0	0	0	0	0	0	0	0			494
495	226.18	2055431	16319886	14174034	11267075	65062568	162698864	74232880	36885612	20516526	31204784	25015238	23804980	31434424	2707983	4849387	6982491	2054413	41903068	14971537	7342586			495
498	226.217	0	0	0	24345626	45668032	25763464	19788876	25113732	33124038	27116998	7282142	24362060	22087376	0	0	0	0	0	0	0			498
502	227.125	38225996	4464618	20995484	12954219	8269063	5296356	27866786	6948055	6079267	4039423	6131741	11628198	12339494	23367012	7667759	8852890	3390812	17020462	13060297	0			502
503	227.164	0	0	0	0	0	4952830	1870139	1765361	0	0	0	0	1931584	0	0	0	0	1893062	0	0			503
506	227.201	0	0	0	0	2673719	0	0	0	0	2001582	0	0	0	0	0	0	2816652	1626589	0	0			506
515	228.196	3060711	16430750	8949816	0	31943612	94903216	40032616	20396444	16262130	20097700	34298060	15788402	18952174	2901775	5993672	5307950	1638081	30195926	17652564	4090106			515
518	229.041	0	0	0	0	0	0	0	10926033	0	0	0	0	0	0	9644760	0	4316701	10271478	0	0			518
520	229.12	1646379	0	6419584	0	0	0	2600151	0	0	0	0	0	0	0	0	5635181	0	0	0	0			520
522	229.141	0	1818631	30196366	1687330	4205608	1882548	10020837	0	1708403	0	13361966	0	2993771	1889137	0	15085178	0	3008311	0	0			522
524	229.191	0	0	0	0	0	0	1736455	1889207	2394134	0	0	2996372	3755917	0	0	0	0	0	0	0			524
526	229.216	0	0	0	9765844	29775450	12139111	10430488	13433928	6120103	19875120	4500831	9079333	14464670	0	3582791	0	3406990	2925671	0	4236683			526
532	230.175	0	1831601	3229473	12215897	7021269	29010168	23361188	26900176	24363320	3478172	13843922	33210036	41607464	0	0	0	2484985	8831446	0	0			532
547	232.928	0	0	0	0	0	0	0	0	0	0	3984633	0	0	0	1995535	0	0	0	0	4390166			547
549	233.029	0	0	0	4476408	3915864	2464189	2502999	2069626	2381054	6159600	2237117	3444336	3210717	0	2403537	0	0	0	0	3008601			549
554	233.162	0	0	10150067	0	0	1932315	7366837	0	2635868	0	2520471	0	0	0	0	2824057	0	2988941	0	0			554
558	234.146	0	0	0	2863615	0	0	2278119	2261126	5301781	0	0	3713923	1848814	0	0	0	0	0	0	0			558
564	235.049	0	1966343	0	0	3044547	3140182	0	3900161	0	0	0	0	2219116	0	6531067	0	3004556	0	0	5611687			564
570	235.169	0	0	0	2972105	8684566	3112364	0	3226454	2906351	3670411	0	2184281	2708161	0	2022730	0	0	0	0	0			570
572	235.203	4142731	1981297	6713337	1716833	3697710	0	2441299	0	1963015	0	1950722	0	0	8288804	0	6609835	0	0	1930390	0			572
573	235.206	0	0	0	0	2873904	0	1648468	0	2211593	1811363	0	1781235	0	0	0	0	0	0	0	0			573
578	236.162	1668999	0	0	2475907	0	0	4107005	2466581	4412599	0	4894101	3878173	1923332	0	0	0	0	0	4164357	0			578
584	237.146	0	0	4489997	0	0	0	1870014	0	0	0	1812157	0	0	0	0	2873517	0	0	0	0			584
586	237.183	0	0	3204645	4969301	10677138	3393619	8140760	5990892	6890136	3893988	3066966	4056313	3264862	0	1924481	2656965	0	0	0	0			586
588	237.221	0	0	0	2943344	3384237	3532399	2540276	2177415	3961524	1807870	0	2718229	3505530	0	0	0	0	0	0	0			588
589	238.141	0	1890656	9717164	6918654	2178356	5177098	14139530	12457114	18755408	0	12103409	17493164	10049297	0	0	2222531	0	2375366	1859861	0			589
591	238.178	0	3188473	16452037	2010648	0	2189989	9769124	0	3341931	0	3045130	1645383	0	1727248	0	2926171	0	2252767	2545453	0			591
598	239.128	0	0	3971657	0	3586541	0	0	0	0	0	0	0	2550234	0	0	0	0	0	0	0			598
602	239.162	0	0	11575392	0	4998405	0	4547948	1907065	2209209	1743925	2499514	2150800	0	2303925	0	7363565	0	0	0	0			602
607	239.237	0	0	0	0	22567226	7572008	4041635	10357679	2099568	9730921	0	3740615	7962154	0	1716322	0	2428330	2332348	0	0			607
612	240.196	0	0	0	3225020	3531236	7587046	2544220	6346852	2719790	2589698	1963921	4161664	4234467	0	0	0	0	0	0	0			612
614	240.232	0	0	0	4419542	4502014	4199680	2187382	3091326	4996937	2246683	2031531	3321755	3681533	0	0	0	0	0	0	0			614
616	241.023	0	0	0	0	1838642	2445381	0	2416828	0	8533058	0	0	0	0	0	0	0	0	0	0			616
617	241.029	10690511	6840518	10329434	0	3981622	0	2055612	1947713	2004115	3095878	0	2722273	0	16755136	4346780	17053910	0	0	5365647	0			617
618	241.068	29371370	3844833	26159476	2981935	4329042	1723238	9579736	2733533	1807024	2372577	2788345	2512125	4836191	29374938	5389750	10310896	0	8261302	6612905	0			618
623	241.177	2121396	3227950	27288000	2423550	2705568	0	5952296	0	0	0	3762502	0	2835119	0	0	13713721	0	2120578	0	0			623
630	242.072	3424916	0	2439204	0	0	0	0	0	0	0	0	0	0	2831507	0	0	0	0	0	0			630
633	242.186	0	0	0	0	0	1847965	0	3503115	0	0	0	1936943	1892370	0	0	0	0	0	0	0			633
634	242.211	0	2711302	2329988	2241001	8910213	16386736	6873630	7532062	4393212	5646208	5846051	5119554	5250212	0	2335166	0	0	3016150	2530980	0			634
635	242.981	0	0	0	0	0	0	0	1673295	0	0	0	0	0	0	1774281	0	5526467	0	0	0			635
641	243.136	0	1849491	5422848	1756037	1674653	0	2524613	0	0	0	0	0	0	2077047	1853234	3633256	0	0	0	0			641
644	243.183	0	0	0	0	0	1833854	2203112	1787875	0	0	0	0	0	0	0	0	0	0	0	0			644
646	243.207	0	0	0	0	0	2821519	2328569	1988596	2446557	0	1704551	0	0	0	0	0	0	0	0	0			646
647	243.211	0	0	0	2656828	3935571	3631762	2678524	4269816	3740128	2012093	0	3168031	3494786	0	0	0	0	0	0	0			647
649	243.232	0	0	0	4362571	19053666	8872354	4879116	8520455	2590704	9285196	2308089	3849007	7149458	0	3500404	0	0	0	0	4776627			649
653	244.191	3617594	48838012	49299928	23399682	179537680	478890080	199263696	99427784	51611832	63644912	82953128	63931888	83306576	6345815	9223681	19228982	2938891	110994248	43810772	10274129			653
661	245.078	0	0	2903100	0	2009239	0	2689117	0	0	1836256	0	0	0	3029186	0	0	2151285	0	0	0			661
662	245.115	0	0	0	0	3013553	0	2943096	2330219	1885798	2030714	0	0	0	0	0	0	0	0	0	0			662
665	245.136	2742720	0	0	0	0	0	5521544	0	0	0	6322250	3380649	3688206	12312810	33162374	0	4706205	5585375	9603663	0			665
671	245.226	0	0	0	9315315	10909186	9421672	8781003	10601661	14067641	6768073	4750987	10203371	10570576	0	0	0	0	0	0	0			671
677	246.17	0	1707896	0	0	0	1838117	2337413	2543475	1957112	0	0	2208163	0	0	0	0	0	0	0	0			677
690	247.085	0	2635137	0	0	3505989	2122445	0	2241044	0	2812652	0	0	2706352	0	0	0	0	0	0	2076990			690
695	247.178	5671480	40484292	176114160	5929344	19537800	44650772	194907760	16883288	43331944	10737965	60804100	20330124	14508276	19346044	1842939	31246636	0	68258688	9207729	0			695
698	247.242	0	0	0	5615023	0	3220802	3558047	3376776	5552024	1986138	0	3404474	3848484	0	0	0	0	0	0	0			698
704	248.162	0	0	0	0	0	0	2313288	0	1880647	0	0	2194530	0	0	0	0	0	0	2798153	0			704
706	248.198	0	0	0	12926055	9636462	4739082	21569892	8971592	34972768	6588929	7240419	12312956	5236712	0	0	0	0	0	0	0			706
713	249.065	0	2011900	0	0	3277795	3338382	0	0	0	3718759	1952594	0	1998954	0	3810309	0	0	0	0	4944554			713
716	249.11	0	0	0	0	2560772	0	2218503	1887207	2668810	2129799	2037107	1934621	0	0	0	0	0	0	0	0			716
717	249.146	4572029	0	2796603	0	0	0	2464034	0	1672613	0	0	2075448	0	7274457	0	1876590	0	2088435	0	0			717
718	249.17	5780877	4542279	3294027	0	0	3487708	2529076	0	0	0	2066846	0	0	5081066	0	6671486	0	2509828	59968752	0			718
720	249.182	2983317	4592464	27019092	2605364	6932793	2314469	9230397	0	1825344	2544058	5664168	0	3121858	5774835	5600598	17385094	5681827	4005901	2113531	0			720
721	249.185	0	0	0	0	6121787	2816999	2342079	2540063	0	1885884	0	0	2524611	0	0	0	0	0	0	0			721
724	249.219	2416302	0	2269933	0	2022739	0	0	0	0	0	0	0	0	2346764	0	1957280	0	0	0	0			724
727	249.983	3507385	0	0	0	0	0	5217934	0	5285782	0	0	2423457	0	0	0	0	0	0	0	0			727
732	250.178	39527488	31905296	16974340	6939657	5246477	31328714	52909856	7163130	24599078	8919420	56530036	13774640	4342179	11988648	8772093	24054064	0	9796557	132272024	2529206			732
736	250.214	0	0	0	19717666	6611495	5125093	34879288	13429524	55351876	6853014	12789903	16334667	8291774	0	0	0	0	0	0	0			736
744	251.125	1923143	0	8942740	0	2742974	0	4412381	0	2393322	0	1771552	0	2048353	1762107	0	4484535	0	1719915	0	0			744
745	251.128	0	0	0	0	3404991	0	0	1943477	0	2679583	0	0	1831139	0	0	0	0	0	0	0			745
746	251.162	0	0	2605485	0	0	0	2037240	0	0	0	0	0	0	0	0	1919184	0	0	0	0			746
748	251.173	0	0	0	0	0	0	3565569	2385878	5171981	0	2040898	3549709	3807876	0	0	0	0	0	0	0			748
752	251.198	11145977	8278241	37164232	10654959	30194418	8158400	33262100	17127912	16114976	17778768	12159829	13157920	11190423	21620078	6050486	38097896	0	9936542	6564427	2921087			752
755	251.98	2657551	0	0	0	0	0	3033686	0	3738982	0	0	0	0	0	0	0	0	0	0	0			755
758	252.157	0	5725574	25663324	11765671	4001195	13439879	41659608	20317354	41541612	2104569	19552776	35613920	21190492	4193287	0	6484599	0	14981444	13266130	0			758
761	252.196	0	0	0	2724547	16911816	4832164	1955318	6543558	2230919	8526612	0	4129533	3198585	0	2007902	0	0	0	0	0			761
765	252.232	0	0	0	17791966	26455522	23658430	12832017	26328288	23142434	20192046	7098942	17341720	20438932	0	0	0	0	0	0	0			765
772	253.141	0	0	0	0	0	0	2670257	0	2471110	0	0	0	2169651	0	0	0	0	0	0	0			772
775	253.177	0	0	3880988	0	0	0	2350156	0	0	0	0	0	0	0	0	2011694	0	0	0	0			775
778	253.214	0	0	2611509	0	0	0	1827046	0	0	0	0	0	0	2390242	0	1984839	0	0	0	0			778
779	253.216	0	0	0	0	3415212	2605463	1812584	1863603	0	1879655	1855235	0	0	0	0	0	1819031	0	0	0			779
780	253.227	0	0	0	0	1873076	3600032	2394353	0	0	0	0	0	0	0	0	0	0	2572599	0	0			780
786	254.173	0	0	2545097	3019610	0	0	6630570	5074544	8413636	0	6227891	8827558	4947244	0	0	1670227	0	1955536	7298589	0			786
787	254.211	0	0	0	1918070	0	10275190	0	5827724	3099873	0	0	4223426	6381896	0	0	0	0	2608364	2064183	0			787
789	254.248	0	0	0	253649296	90317720	166536592	172057312	174564000	339404288	88219840	74260456	182936288	175236448	0	0	0	0	0	0	0			789
793	255.157	0	0	5625196	1850783	2229033	0	4214143	2103359	2264348	0	2009974	0	2179072	0	0	2380142	0	1837059	0	0			793
794	255.159	0	0	0	0	0	0	0	1835585	0	0	0	2863989	1813761	0	0	0	0	0	0	1669825			794
796	255.207	0	0	0	0	3322189	3118932	4814755	1720675	0	2260582	0	0	0	0	0	0	0	3093159	0	0			796
797	255.211	0	0	1976977	0	4975184	5053527	4491174	2504294	0	3339625	2199197	0	0	0	0	0	0	2025385	0	0			797
799	255.232	0	0	0	2627669	8097376	6486630	2825654	5761910	2668756	5505400	1956268	2914474	4523063	0	2539368	0	4641030	1702584	0	5137268			799
803	256.202	0	0	0	2948110	0	4480303	3215230	5258809	4913568	0	0	5378156	3382014	0	0	0	0	0	0	0			803
804	256.227	0	0	0	1915424	0	5589313	0	2647115	2506930	0	1956469	2660734	2535441	0	0	0	0	1755249	0	0			804
814	257.151	0	1775654	3449021	16566709	30682056	8722917	33229620	20196074	25828954	28645566	9255946	18193178	9699764	0	9690226	3095985	0	0	0	0			814
817	257.226	0	0	2206960	0	6779901	7072284	6031212	3114272	0	3952371	3724352	0	2841323	0	0	0	0	0	0	0			817
821	257.247	1893630	16607593	9193726	62425596	377449472	171241008	136997760	224095024	77844128	272787712	43956304	118106976	191950336	4025262	57197748	11504625	90548328	54196024	0	46590172			821
825	258.206	0	0	1921672	2207397	0	7676134	6519350	4411365	3214687	0	3455995	5218323	6489781	0	0	0	0	3183059	0	0			825
829	258.988	0	0	0	0	0	0	0	6888473	0	0	0	0	0	0	0	0	5020426	3668977	0	0			829
831	259.063	0	0	0	0	2923297	0	2093732	0	3972048	2224375	0	3267705	0	0	0	0	0	0	0	1889715			831
837	259.19	0	0	0	0	6193532	3418544	6750465	2361770	0	3142224	0	1795540	33928064	0	0	0	0	1771900	0	0			837
838	259.206	0	0	0	0	2760327	2945467	0	0	1982264	2502490	0	2305759	2401418	0	0	0	0	0	0	0			838
847	261.101	0	2838962	0	2639263	4739273	5760783	0	6181888	1985941	5468541	7220989	3994658	8136927	0	2603947	0	2073110	0	0	5424912			847
848	261.11	2685185	6443960	38776616	7156901	7488208	2522133	12649065	2123270	5101979	0	9024258	2692137	9650405	2450894	2602929	12957183	0	9218467	0	0			848
850	261.131	1952527	3079622	3167541	0	2344415	1744676	0	2142229	1738410	0	0	0	0	3667932	6103231	4651021	4645546	8347058	2686241	1869860			850
852	261.149	0	1863890	1688640	2583744	3764971	2599217	2257029	2485538	2483639	4762014	0	2334788	3227649	0	5586122	0	6120630	0	0	9052976			852
855	261.221	0	0	0	6119155	5447967	5916005	5597369	5368918	8943083	4428752	3094865	6592119	6627637	0	0	0	0	0	0	0			855
870	262.113	0	0	6636993	0	0	0	2086839	0	0	0	2101955	0	0	0	0	2246547	0	0	0	0			870
885	262.178	0	0	0	4466061	0	2533903	3156581	2705404	8032410	0	3726320	4886809	2325472	0	0	0	0	0	1729866	0			885
901	262.253	0	1733048	0	2529473	1939958	2338116	1993882	0	2310608	2236054	1786661	1983309	3165461	0	0	0	0	0	0	0			901
1001	263.062	0	0	0	2327537	0	2296449	0	2261867	0	2802113	5355098	0	4501076	0	2333863	0	0	0	0	3106600			1001
1006	263.125	0	0	2724444	0	0	0	1953799	0	0	0	0	0	0	0	0	2241065	0	0	0	0			1006
1007	263.152	0	3241232	10132590	0	1742700	4784833	3383321	1833770	0	0	1712537	0	0	0	0	0	0	2796558	0	1687139			1007
1008	263.162	0	0	3161204	0	0	0	0	0	0	0	1993632	0	0	0	0	1706688	0	0	0	0			1008
1009	263.198	2328914	3675951	5466252	0	2342029	0	2216506	6494666	2089201	0	1850809	0	0	3597098	1776127	4982104	2637316	3904302	0	0			1009
1011	263.235	0	0	2030756	0	0	0	0	0	0	0	0	0	0	2217025	0	1771376	0	0	0	0			1011
1012	263.237	0	0	0	32000618	19293352	19943164	19620950	19715046	40390540	15724856	17316052	23172092	28716752	0	0	0	2165533	0	0	0			1012
1020	264.157	0	0	3841280	0	0	0	2667487	0	1819673	0	0	0	0	0	0	0	0	0	4130756	0			1020
1022	264.193	0	0	0	5617915	2118466	0	5659897	0	13168178	2626499	4325228	4672660	2762609	0	0	0	0	0	0	0			1022
1025	264.23	0	0	0	5239571	0	0	5948179	2772124	9824844	0	4276101	3135917	0	0	0	0	0	0	0	0			1025
1026	264.232	0	0	0	1760789	2576221	0	0	0	0	2222301	0	1763630	0	0	0	0	0	0	0	0			1026
1035	265.105	0	0	19663208	1932775	4247482	0	7613816	0	2447539	0	5525985	0	2994159	0	0	7917609	0	2416683	0	0			1035
1037	265.141	0	0	2465919	0	1771091	0	0	0	0	0	0	0	0	0	0	1798464	0	0	0	0			1037
1040	265.177	0	0	4759959	0	0	0	2285739	0	0	0	1956627	0	0	0	0	1927767	0	0	0	0			1040
1042	265.189	0	0	4148638	0	0	0	2731955	0	2522862	0	0	0	0	0	0	0	0	0	0	0			1042
1045	265.214	8940382	8574557	17318318	9950129	19581444	4977253	18399684	10322247	12102912	11165301	10516012	7994705	5959227	12579390	6158088	20361326	0	4686964	0	2323110			1045
1047	265.253	0	0	0	15603660	7883296	8142976	6988255	7466338	13585691	6610575	8528455	8619371	11515990	0	1805345	0	3011904	0	0	2152383			1047
1051	266.152	2654639	4636350	0	0	0	0	0	0	0	0	0	0	0	0	0	0	0	0	0	3419651			1051
1052	266.172	0	0	0	0	0	0	29197406	0	8906652	0	0	0	0	0	0	0	0	14894830	0	0			1052
1053	266.173	20739516	67698888	348290080	19728952	41981080	57165564	253101152	36623324	71264160	18284792	98762944	36176864	27969238	59743392	4597094	82074320	0	183140080	136657088	3003920			1053
1055	266.211	0	0	0	0	2820019	1772183	0	2167798	2010551	0	1717976	0	0	0	0	0	0	0	0	0			1055
1059	266.248	0	0	0	2992236	5494988	3017264	0	2843407	3245777	3008299	0	2998289	3169033	0	0	0	0	0	0	0			1059
1066	267.157	0	0	2675596	0	2463032	0	2450182	0	0	0	0	0	0	0	0	0	0	0	1991467	0			1066
1068	267.175	5162545	2251728	0	0	0	0	0	0	0	0	0	0	0	3699480	0	3551822	0	0	2755895	0			1068
1071	267.229	2139475	0	4765370	0	1860714	0	1816120	0	1721719	0	0	0	0	3793210	0	4657520	0	0	0	0			1071
1082	268.188	0	2129108	6580504	4354424	0	3545692	8080840	6517047	8410376	0	7477781	9791784	5349947	0	0	2102473	0	2734100	4428716	0			1082
1083	268.227	0	0	0	12818321	23493134	14920822	5472227	17725776	12496163	15564365	4969007	10261826	11233365	0	0	0	0	0	0	0			1083
1084	268.263	0	0	0	34121640	11025958	18246800	17664508	17178986	35953980	7327333	11403848	16685402	17634414	0	0	0	0	0	0	0			1084
1085	269.027	0	0	0	0	0	0	0	2034282	0	0	0	0	0	0	2301775	0	3550876	4836913	0	0			1085
1088	269.136	3623659	3864104	32498538	3726821	5800048	1946330	7264331	0	2603660	0	14866576	0	2275260	2360278	2655122	13515286	0	3625335	0	0			1088
1092	269.209	0	1780054	6586263	1963797	2660256	0	2951804	0	0	0	2759361	0	0	0	0	3490371	0	0	0	0			1092
1094	269.248	0	0	0	0	5679802	3216677	0	2277373	0	2177514	0	0	2182407	0	0	0	1808678	0	0	2444454			1094
1101	270.243	0	0	0	6824116	9612112	9376186	3934001	8760977	7217779	6297456	3294576	7260783	6913441	0	0	0	0	0	0	0			1101
1113	271.188	0	0	4957786	0	0	1836328	3029413	0	0	0	2447838	0	0	1698477	0	2055678	1930701	0	0	0			1113
1114	271.206	0	0	3354724	0	5846474	5517876	2688944	1820937	1756403	2391260	2068202	0	0	0	0	0	1979095	1728921	0	0			1114
1116	271.227	0	0	2632305	0	5458904	3178817	2179518	2640151	0	2492905	0	0	0	0	0	0	0	0	0	0			1116
1117	271.238	0	0	0	0	0	2216521	1749702	0	0	0	0	0	2079284	0	0	0	0	0	0	0			1117
1120	271.263	0	4693833	3339143	11615041	76976624	29705304	21021142	35860784	13833497	34926080	10641935	17881346	29484100	0	14172051	3149099	10476538	5375933	0	12356730			1120
1122	272.186	0	0	0	1994121	2857545	2926512	0	3974534	0	0	2183273	3753805	4206753	0	0	0	0	0	0	0			1122
1123	272.222	0	1802892	2800331	3908512	8432737	19181256	9388108	10136477	5455758	3450979	8359041	8235877	11181752	0	0	0	0	3975187	0	0			1123
1124	272.258	0	0	0	1973687	3014520	3186911	0	2714805	1778598	2222202	0	1860219	2527952	0	0	0	2332754	0	0	0			1124
1131	273.11	0	0	1843934	2340812	3547806	0	2429836	2323415	2158542	0	0	2302099	0	0	0	0	0	0	0	0			1131
1135	273.18	0	0	3465991	0	0	0	0	0	0	0	0	0	0	2660158	0	4928421	0	0	0	0			1135
1139	273.221	0	2060768	3126560	0	9129701	7458121	3955924	3240478	0	4499672	5130501	2263513	2231871	0	0	0	0	1881723	0	0			1139
1141	273.258	0	0	0	0	4158716	0	0	0	0	1790447	0	0	0	0	2738469	0	3650211	0	0	1819425			1141
1145	274.141	3347839	0	3123518	0	2806832	0	3359522	1761637	2645860	2016533	2234961	0	0	4312934	0	3460057	0	0	2313110	0			1145
1147	274.201	0	0	0	0	3225942	2653878	0	0	0	0	0	1884729	0	0	0	0	0	0	0	0			1147
1148	274.214	0	0	0	2199925	0	0	3649872	0	7866514	0	3790207	2961985	0	0	0	0	0	0	0	0			1148
1151	274.274	0	2774089	6450060	2331802	16951684	5449187	0	8224952	0	5301096	1873061	3128934	4096479	5738417	2159725	3707942	0	4207355	0	0			1151
1158	275.117	0	0	0	0	5181335	5513714	0	5776071	0	4350318	5800889	2534760	5542387	0	2177354	0	0	0	0	3814232			1158
1161	275.162	0	0	3957648	0	0	0	2246312	0	0	0	0	0	0	0	0	2384935	0	0	0	0			1161
1163	275.2	0	0	0	0	2784204	3106341	0	1735547	0	0	0	0	0	0	0	0	0	0	0	0			1163
1164	275.209	0	1908582	7653803	0	0	0	4200390	0	0	0	2110451	0	0	2270912	0	0	0	0	0	0			1164
1166	275.237	0	1793525	2722235	0	7447522	5647932	3306967	2471953	0	3230136	2803716	0	0	0	0	0	0	0	0	0			1166
1167	275.258	0	0	0	0	3260400	0	0	1815838	0	2153669	0	0	0	0	0	0	0	0	0	0			1167
1171	276.23	0	1772201	0	105896760	15404619	24727710	156376640	56442228	301506944	17402386	76831344	75005192	28483752	0	0	0	0	0	0	0			1171
1172	276.232	0	0	0	5611830	13444685	9169056	6510148	10916214	0	8645140	4265073	9153800	9407657	0	0	0	0	0	0	0			1172
1174	276.269	0	0	0	0	1797219	3614390	0	0	0	0	1931655	0	0	0	0	0	0	0	0	0			1174
1178	277.073	0	0	0	0	4653138	0	2091849	1935989	3057544	2977805	0	3595514	2172333	0	0	0	0	0	0	2748325			1178
1182	277.141	0	1886886	4886005	0	3124347	1764038	3021939	2958238	2998194	0	2551456	3524898	2687190	0	0	2472840	0	0	0	0			1182
1185	277.177	0	0	3415561	0	0	0	1802889	0	0	0	0	0	0	0	0	2873500	0	0	0	0			1185
1186	277.18	0	2904252	6398475	0	11038866	4761822	3231883	2560181	0	4160077	2940088	1774776	4154605	0	1963456	3675294	0	2095539	0	1946592			1186
1187	277.214	10151731	6932175	11302430	2420344	4212391	4142834	5571743	4914122	4379614	3398241	4136653	1749836	2742018	11804173	2718675	17687728	0	2706375	7114334	4164595			1187
1188	277.216	0	0	0	2127993	5084329	4289268	2504353	2513099	2328800	3167842	2036174	1917006	2891524	0	0	0	0	0	0	0			1188
1189	277.233	0	0	0	16162179	2851507	3928830	23457962	8576981	39506920	3562093	13372633	11180888	5013774	0	0	0	0	0	0	0			1189
1191	277.25	18294598	5591779	24725042	3383437	18051262	4603144	8804533	3505888	2281972	4437623	4487395	3810146	3236120	26088992	3082471	23332036	0	2164956	10048114	0			1191
1194	278.209	1911116	1771248	0	0	0	0	0	0	0	0	2586153	0	0	0	0	0	0	0	5139583	0			1194
1195	278.211	0	0	5200967	0	1862275	0	0	147431968	0	0	0	0	0	0	0	0	0	0	0	0			1195
1197	278.233	3827545	0	0	0	0	0	0	0	0	0	0	0	0	0	1730552	0	0	2224144	0	0			1197
1199	278.245	3831136	4206852	4297306	31379406	0	0	44933904	20638258	66012748	6875843	30568256	25772452	11190640	5229620	0	2338538	0	0	4633235	0			1199
1200	278.248	0	0	0	55320528	110437144	90826072	58475280	96100912	92939856	62381764	42508096	79012264	80684400	0	0	0	0	0	0	0			1200
1204	279.039	1927685	0	4619275	0	0	0	0	0	0	0	0	0	0	0	0	2455450	0	0	0	0			1204
1209	279.157	0	0	2778186	0	0	0	2254511	0	0	0	0	0	0	0	0	2253274	0	0	0	0			1209
1210	279.159	0	5040879	16730699	4246485	26334520	8099696	6466864	7389259	2688364	9920727	0	4788142	9022351	3560466	9144546	7208155	7639456	0	0	12903953			1210
1211	279.193	0	0	4233822	0	0	0	2139460	0	0	0	0	0	0	0	0	3012333	0	0	0	0			1211
1216	279.229	228236144	151887632	414685824	79471104	401515872	113960856	512075104	400794752	220014736	269459712	156459408	196223952	140797888	517577280	124459272	391158016	43957700	214376000	168924832	29863478			1216
1227	280.162	0	0	2018917	0	4151685	1861809	0	0	0	0	0	0	1832537	0	2082796	1869555	0	0	0	2471458			1227
1228	280.188	0	2938637	8786034	1888020	1883796	3312575	8790924	3151005	5345477	0	4590530	4921838	2995688	2850338	0	2535425	0	2624087	4241568	0			1228
1236	280.263	0	4432693	0	681354304	679520192	640264704	523544512	770090688	1092004608	475243360	412591072	695379456	726968832	0	2135840	0	0	0	0	0			1236
1240	280.995	0	0	0	0	0	0	21274974	0	10969236	0	5594520	3831210	0	0	3461781	0	0	0	0	0			1240
1243	281.081	0	0	0	0	0	0	0	0	0	0	0	0	4773864	0	21744832	0	2346897	7096894	0	0			1243
1244	281.151	0	0	3403884	0	0	0	1984694	0	0	0	1737970	0	0	0	0	0	0	0	0	0			1244
1245	281.172	1909584	2920201	9246327	0	4725196	2703851	7281090	3323084	3344633	0	2874366	0	6726684	4320783	0	5048069	0	2458736	0	0			1245
1248	281.209	0	1797659	2937738	0	0	0	1896407	0	0	0	0	0	0	0	0	0	0	0	0	0			1248
1249	281.234	0	0	2412695	0	0	0	1763301	0	0	0	0	0	0	2151469	0	0	0	0	0	0			1249
1251	281.245	0	0	2324381	0	0	0	0	0	0	0	0	0	0	2776115	0	2108715	0	0	0	0			1251
1252	281.248	0	0	0	3691096	8580599	9393173	0	0	4134691	4722555	0	0	6229063	0	1897492	0	3438054	0	0	2384976			1252
1264	282.147	0	4594932	14000237	0	5363702	6865414	3907049	4246250	0	1972845	0	0	3126337	0	0	0	0	5469817	0	0			1264
1265	282.204	19147090	34293008	81404040	3496537	17275926	21024294	78203912	14521098	27635516	11016077	57124940	15088180	8359521	21757960	5786352	31051544	0	33178776	58834092	2555442			1265
1267	282.243	0	0	0	1784941	6943788	3433530	0	4240671	2797394	4271523	0	3080265	2634870	0	0	0	0	0	0	0			1267
1271	282.279	0	8551734	0	3005131008	951102528	1654566528	1874766848	1729538816	3629035264	970368960	1564387456	2262477312	2276110080	0	8950549	2053694	0	0	0	6016088			1271
1283	283.175	0	0	0	0	0	0	0	0	0	0	0	0	0	0	2025673	0	3212205	2191509	0	0			1283
1291	283.263	0	2830617	3043487	10259076	38035044	34660448	11327060	24939850	9303428	21223886	5211294	10116192	18159784	0	6821107	2149165	10739160	4277442	0	11879995			1291
1300	284.222	0	0	0	0	0	1774173	0	1866314	0	0	0	0	1955758	0	0	0	0	0	0	0			1300
1302	284.258	0	0	0	0	2792323	1965680	0	2176606	1856924	0	0	0	2027713	0	0	0	0	0	0	0			1302
1314	285.185	0	2176934	3502663	0	4179572	4533840	2721628	1882690	0	2179527	0	0	1949868	0	0	0	0	0	0	0			1314
1316	285.204	0	0	3807312	0	0	0	2204006	0	0	0	0	0	0	0	0	2602207	0	0	0	0			1316
1317	285.221	0	0	0	0	4398216	1748579	1832815	0	0	0	0	0	0	0	0	0	0	0	0	0			1317
1319	285.254	0	0	0	0	2487193	1827443	0	3433830	0	0	0	1838160	2703824	0	0	0	0	0	0	0			1319
1321	285.279	4332297	36780752	16418420	67432064	1011659456	403485824	294531712	564113792	152860080	523349504	72126184	256749664	422819040	8968604	146089120	18001154	126560672	95414976	5924494	79948280			1321
1324	286.144	0	0	0	0	0	0	0	0	11898741	0	2258616	2054148	4474525	0	0	0	0	0	0	0			1324
1325	286.201	0	0	0	0	2081163	2095955	2690414	2761547	2494866	0	1763798	3513376	3748539	0	0	0	0	0	0	0			1325
1326	286.238	0	0	3088952	0	0	6412902	4966017	5380957	2593445	2758629	2503401	4203058	11723469	0	0	0	0	3352729	0	0			1326
1327	286.251	0	0	0	1930590	0	0	2519688	0	2988459	0	0	0	0	0	0	0	0	0	0	0			1327
1328	286.274	0	0	0	0	0	0	0	6333808	0	0	0	0	0	0	2021992	0	0	4102314	0	0			1328
1344	287.201	0	1951794	6035956	0	8043152	8106050	6450797	0	0	3812812	4033249	0	2873270	0	0	0	0	3508841	0	0			1344
1345	287.222	0	0	2182653	0	6091931	0	0	0	0	0	0	0	1812673	0	0	0	0	0	0	0			1345
1347	287.237	0	0	0	0	3115170	2967636	1982847	0	1821598	1779422	2492660	0	1850184	0	0	0	0	0	0	0			1347
1352	288.155	0	0	12467106	0	0	0	7010378	0	0	0	0	0	0	2734191	0	2743861	0	0	3757495	0			1352
1353	288.181	0	0	0	0	2928257	1967645	0	0	0	0	0	0	2659741	0	0	0	0	0	0	0			1353
1357	288.217	0	0	0	0	1938579	0	0	2425138	2281603	0	0	0	2375343	0	0	0	0	0	0	0			1357
1358	288.253	0	0	0	0	3869349	2641472	0	2979140	0	2146518	0	0	1961921	0	2424266	0	0	7385178	0	0			1358
1364	289.096	0	0	0	0	4066889	4217296	0	3619033	0	3176816	2824615	2426984	5650524	0	2394926	0	0	0	0	3954314			1364
1370	289.177	0	0	3452773	0	2123121	0	1774143	0	0	0	0	0	0	1856016	0	0	0	0	0	0			1370
1372	289.216	0	2008208	5399926	1825226	9628292	9922568	6624850	3829522	2347879	4416938	4344547	2477983	2635926	0	0	0	0	3758614	0	0			1372
1373	289.249	0	0	0	0	0	0	2413154	4600610	0	0	0	2106029	0	0	0	0	0	5552165	0	0			1373
1375	289.253	0	0	0	1775578	3290774	2125081	0	1838116	0	1856955	0	0	0	0	1988208	0	2658442	0	0	0			1375
1376	289.274	0	0	0	0	3732640	2234659	0	2229550	0	0	0	0	0	0	0	0	0	0	0	0			1376
1377	290.209	0	0	0	22361990	11207784	9416147	14804014	17760996	40075068	14573443	11008206	20699480	7684719	0	0	0	0	0	0	0			1377
1378	290.211	0	0	0	1774214	3606633	2538965	0	2297062	0	2323589	0	2115929	2568048	0	0	0	0	0	0	0			1378
1382	290.245	0	0	0	13834133	0	3660260	19328064	6550262	33386318	2949013	8648928	8751464	3933824	0	0	0	0	0	0	0			1382
1386	291.009	0	0	0	0	0	0	0	2176854	0	0	0	0	0	0	2784317	0	0	10621242	0	0			1386
1390	291.089	0	0	0	1761798	6199822	2318946	2470603	1835898	4632277	4079392	0	5476054	2750217	0	0	0	0	0	0	2988731			1390
1396	291.193	0	0	4530368	0	0	0	2434044	0	0	0	0	0	0	0	0	2672987	0	0	0	0			1396
1397	291.195	0	0	0	0	4104768	3542418	0	2483883	0	2452049	0	0	0	0	0	0	0	1873036	0	0			1397
1399	291.229	5033209	3114177	9822415	2139714	4540496	0	6875661	3656890	3021078	3006817	2902718	2370578	2781770	5378866	2314133	9809770	0	2679963	3097316	0			1399
1400	291.232	0	2177730	6127824	0	15259217	13014946	7334414	5929659	1838871	6844770	5845696	2566419	4157515	0	0	0	0	3532700	0	1758452			1400
1401	291.243	0	0	0	1857096	2451543	2893735	3108371	0	3822364	2655079	1869509	3266584	4229201	0	0	0	0	0	0	0			1401
1403	291.266	0	0	5165278	0	2795618	0	2094878	0	0	0	0	0	0	4733760	0	5343098	0	0	2390772	0			1403
1407	292.204	0	0	0	6590177	1905177	3626320	4452300	5868145	9765583	3535648	2841487	3365806	4640263	0	0	0	0	0	0	0			1407
1409	292.225	0	0	0	34343656	16861220	14567769	38768596	32722554	84574936	19690282	19453082	35777720	15288848	0	0	0	0	0	0	0			1409
1410	292.227	0	0	0	4550891	17369124	9219418	6495703	10994299	8635098	11776811	4290714	10564792	11973137	0	0	0	0	0	0	0			1410
1413	292.261	1974413	0	0	2296057	0	0	4803559	0	5499625	0	2197930	0	0	4587188	0	2226965	0	0	2226830	0			1413
1414	292.264	0	0	0	1765626	2783797	2082666	1858791	1761931	2226154	3705659	0	2643399	2711074	0	0	0	0	0	0	0			1414
1423	293.151	0	0	4193757	0	0	0	4148087	0	0	0	2087499	0	0	0	0	0	0	0	0	0			1423
1425	293.172	0	0	2855397	0	2016727	0	2131328	0	0	0	0	0	0	0	0	1814663	0	0	0	0			1425
1431	293.191	0	0	0	0	0	0	3554696	1968931	0	0	0	0	2938816	0	0	0	0	0	0	0			1431
1433	293.209	10753015	9529273	36082676	5137539	11123176	6299394	18622864	9156651	8654988	6843621	11374182	5580365	5158344	13742605	2986388	31720086	2477261	10156266	4572684	0			1433
1434	293.211	0	0	0	0	3235305	2373635	0	1828396	0	0	0	0	0	0	0	0	0	0	0	0			1434
1436	293.228	0	0	0	6145163	2841585	3278090	7183769	5302836	13696149	3108077	3159407	5592661	3262416	0	0	0	0	0	0	0			1436
1438	293.245	17748996	12795847	29148162	8197266	26890744	7399186	28369312	16212027	13472924	21347572	11671159	11247195	9744344	28340762	7546274	31134372	2481755	9640186	15863834	2974977			1438
1439	293.247	0	0	2267139	0	2973178	3090963	0	0	0	0	0	0	0	0	0	0	0	0	0	0			1439
1440	294.168	3506013	3417371	2700140	0	0	2480535	3606838	0	0	0	2063903	0	0	2602849	0	3930130	0	1863800	35946888	0			1440
1441	294.204	0	3392809	12520826	3601942	2409641	0	15264582	0	10042939	0	6092848	0	4024699	5475181	0	2955808	0	8008327	8501652	0			1441
1442	294.206	0	1830186	7517564	0	5264298	0	0	0	0	2306205	0	0	0	0	0	2560801	0	0	0	0			1442
1443	294.212	1812846	0	6255998	2073370	1928621	0	3243338	0	0	0	2149683	0	0	2586992	0	5187619	0	1950091	0	0			1443
1446	294.243	0	0	0	142540320	397853632	277857472	153092944	219005424	222676560	201080496	62128192	164773872	174310800	0	0	0	0	0	0	0			1446
1449	294.279	0	0	0	1825332	2857931	0	0	1801208	2558556	0	0	1935099	0	0	0	0	0	0	0	0			1449
1458	295.167	0	0	4327148	0	0	0	2592997	0	0	0	2537442	0	0	2289081	0	0	0	0	0	0			1458
1461	295.188	0	0	2494196	0	2167132	1934652	3196142	1952886	0	0	0	2083167	0	0	0	2064285	0	0	0	0			1461
1465	295.203	0	2797712	5307642	1853858	7046499	3421762	5044981	6687613	0	5165645	0	1983589	4397350	5373637	0	2367651	2250684	2513181	0	2995154			1465
1468	295.224	2090974	0	6188802	2096042	2570348	0	4103422	0	2260971	0	0	0	0	3009740	0	3744683	0	2133285	0	0			1468
1469	295.227	0	0	0	0	3295597	2511692	2311423	0	2909676	0	0	2585454	2325808	0	0	0	1835716	1782566	0	0			1469
1472	295.261	1898219	0	2405392	0	2852220	0	2455309	0	0	0	0	0	0	2331864	0	3036089	0	0	0	0			1472
1474	296.171	0	2486242	0	0	0	2974152	0	0	0	0	0	0	0	0	0	0	0	2237341	4289156	0			1474
1477	296.194	0	0	0	0	0	0	2839702	2713365	2769020	0	0	3508448	0	0	0	0	0	0	0	0			1477
1481	296.222	0	0	0	0	3635997	0	0	0	0	2023677	0	2100970	0	0	0	0	0	0	0	0			1481
1482	296.243	2481223	0	0	0	0	0	0	0	0	0	0	0	0	2152736	5305830	0	2214197	9172409	6061215	0			1482
1485	296.258	0	5803008	0	153076032	620939072	194693104	93095600	258000176	230705552	492421632	62342084	168510192	195709152	0	0	0	0	0	0	0			1485
1486	296.295	0	0	0	6661447	3681596	0	3261888	4019006	5871013	4099612	2479062	3927813	0	0	0	0	0	0	0	0			1486
1487	297.058	0	0	0	0	0	0	0	79849072	0	0	0	0	26061350	0	49018624	0	96418904	761052928	0	0			1487
1492	297.133	0	0	0	0	10356897	0	1938201	4220559	2876664	5971833	0	5886014	4720709	0	0	0	0	0	0	0			1492
1498	297.183	0	0	5815767	0	0	0	2309934	0	0	0	0	0	0	1945681	0	0	0	0	0	0			1498
1500	297.217	0	0	0	0	0	0	0	1924529	0	0	0	2438492	2855015	0	0	0	0	0	0	0			1500
1501	297.219	0	0	3103716	0	0	0	2307900	0	0	2181276	0	0	0	0	0	0	0	0	0	0			1501
1502	297.24	0	2007885	3757035	0	1996494	0	3941445	2304954	1838627	0	3565424	2171749	1983856	3403107	0	3462814	0	0	2661902	0			1502
1503	297.242	0	0	2119148	0	7039183	3827565	2566214	4644539	1826852	0	0	2468966	4329585	0	0	0	3527318	1909821	0	0			1503
1506	297.279	0	0	0	2494904	9726174	3931004	2668629	4019913	0	6235061	0	0	3482752	0	8060748	0	10910882	0	0	3796133			1506
1514	298.062	0	0	0	0	0	0	0	7265278	0	0	0	0	3261369	0	5087317	0	8902064	55165044	0	0			1514
1516	298.11	2062020	0	0	0	6060601	7043771	9623972	2429968	4721786	5431048	3857635	3456416	3672012	0	0	0	0	0	0	0			1516
1520	298.178	0	2629250	3582266	0	2108245	2285269	0	0	0	0	0	0	1847015	0	0	0	0	1936544	0	0			1520
1524	298.274	0	2771105	0	56804388	66824828	50580216	50604516	57518160	97733816	49521996	39593768	68593112	87182352	0	0	0	0	0	0	0			1524
1526	298.285	0	0	4845408	0	0	0	8192490	10159188	0	0	2904877	0	2949137	0	0	0	0	26419400	0	0			1526
1528	299.054	0	0	0	0	0	0	0	11281788	0	0	0	0	4418366	0	7374237	0	12535551	96338408	0	0			1528
1530	299.11	0	0	4224128	2136400	0	0	0	0	0	0	0	0	0	2186152	0	0	0	2076666	2191018	0			1530
1533	299.162	12858397	11630526	70728848	4841314	12145639	3974214	22846274	4982694	5365777	6575790	14055579	3765013	6639976	17611190	4823488	55999308	0	7456270	6117564	0			1533
1534	299.168	0	0	0	0	1793513	1887560	0	8197544	0	2565040	0	0	0	0	11588034	0	69664552	0	0	15660821			1534
1535	299.183	2095652	0	4021401	0	0	2026317	4640075	1915822	3429400	2664118	2195876	2855708	1937008	2793917	3004871	0	4939050	5763605	3624131	0			1535
1538	299.201	0	0	2047903	0	0	4292180	0	1914548	0	2460861	1939115	0	0	0	0	0	0	0	0	0			1538
1541	299.258	0	2250204	4108467	5412229	26070030	8594537	7217000	11655626	4620853	14442195	0	6479671	11197837	0	2782175	0	3671363	3492913	0	0			1541
1544	299.294	0	5021672	2405567	9400721	83528736	32853110	26098550	44009944	16041539	57239264	8202450	23414594	40136092	1774815	16685547	2395003	14069583	11400766	0	9793342			1544
1547	300.112	0	0	0	0	0	3792290	2044849	0	2244471	0	0	0	7577300	0	0	0	0	0	0	0			1547
1548	300.148	0	0	0	0	0	4322223	0	2461721	0	2140721	3677232	0	0	0	0	0	0	4195700	0	0			1548
1551	300.171	0	0	0	0	0	0	0	1838626	0	0	0	0	0	0	0	0	8026222	0	0	2187859			1551
1553	300.217	0	0	0	0	6186382	2610376	2752218	0	2019742	4407883	1980492	5563008	4959483	0	0	0	0	0	0	0			1553
1554	300.23	0	0	0	12342999	0	2806220	16903390	4337464	39645092	0	10256977	9929860	2976512	0	0	0	0	0	0	0			1554
1556	300.29	0	1916957	2440209	4292844	5997995	5722594	3138549	6910798	4598201	3981927	2562922	3688601	6347543	0	0	0	21848212	0	0	0			1556
1561	301.132	0	0	0	0	2866421	1980943	0	0	0	2343595	0	2093235	2563154	0	0	0	0	0	0	0			1561
1562	301.141	11716237	14066207	74366760	7324685	21638904	5614866	30895670	8049799	9809137	10652078	17597376	8264118	11896917	21445626	9618483	47955440	7756196	16018645	9452383	3447167			1562
1566	301.177	1795993	0	3599671	0	4721927	0	3689027	2276756	3334399	3604924	0	2365890	0	0	0	0	0	0	0	0			1566
1567	301.211	22982306	8964660	30801730	0	3696916	0	12545616	3161760	7446795	3132361	3340508	2704845	0	43990028	3501641	32263688	0	0	24169334	0			1567
1568	301.216	0	3967029	7715652	0	19500822	23408428	19467858	9727138	3933453	12552651	8634334	4330447	5269617	0	0	0	3812284	4721903	0	3769750			1568
1571	301.253	0	0	0	1792306	0	0	0	0	2065690	0	2543341	0	0	0	0	0	0	0	0	0			1571
1577	302.144	2170814	2784070	11653233	0	3106427	0	4779944	2069743	0	2141993	2999117	0	2517700	2775314	0	6271805	0	3074610	0	0			1577
1578	302.196	0	0	0	2703722	1967759	3159170	3911099	5093378	5137004	0	3266401	4620046	7295447	0	0	0	0	0	0	0			1578
1579	302.211	0	0	4679815	0	2880661	2542471	0	0	0	0	0	0	0	0	0	0	0	2187849	0	0			1579
1580	302.215	2773971	0	5054600	0	0	0	2996161	0	1801075	0	0	0	0	6681893	0	4520788	0	0	4033729	0			1580
1581	302.22	0	0	0	0	4623512	4431498	4075459	0	0	2662725	0	0	0	0	0	0	0	0	0	0			1581
1582	302.245	0	2106212	0	333171072	7832738	32153746	481152960	81677840	1301992064	15074126	379964800	254921504	79974888	0	0	0	0	0	0	0			1582
1584	302.917	0	0	0	0	2791839	0	0	0	0	0	0	0	0	0	1944652	3044918	0	0	0	0			1584
1587	303.063	0	0	0	0	0	0	0	0	0	0	0	0	4526348	2076171	26844790	0	0	8904554	0	0			1587
1590	303.148	0	0	0	0	3023606	0	0	0	0	3073691	1856210	0	2295082	0	0	0	0	0	0	0			1590
1591	303.157	4922600	0	2188209	0	0	0	0	0	0	0	0	0	0	2279716	0	0	0	0	0	0			1591
1593	303.196	0	0	3300285	0	3454983	0	2433826	0	0	0	0	1989195	1904571	0	0	0	0	0	0	0			1593
1594	303.229	2308349	1876860	2865096	2891959	0	3149537	5316398	2647916	7263190	0	3295985	0	2065223	3100215	0	3927194	0	0	0	0			1594
1595	303.232	0	2104957	2273225	0	5916181	5275106	5972271	2701933	0	2942138	2890482	1852247	2416968	0	0	0	0	2104227	0	0			1595
1598	303.264	0	0	1782739	0	0	0	0	4940665	0	0	0	0	0	0	0	0	0	3192750	0	0			1598
1604	304.225	0	0	0	3440111	2142340	0	1890188	0	5437737	0	0	2539401	0	0	0	0	0	0	0	0			1604
1608	304.261	9521701	6399385	2080006	1275776000	64566160	130880312	1853543040	392810688	3540964608	148360752	1427034240	876006784	349557920	2497349	2276817	3426782	0	0	0	0			1608
1610	304.285	4431915	8666528	7445261	4201474	9794457	5734207	6780577	4969174	6086974	7941686	2842497	4769179	7001271	4766539	4398552	6645221	0	3362048	4289875	10833170			1610
1611	304.3	0	0	0	0	3058591	2999620	2763942	0	0	0	0	0	2206908	0	0	0	0	0	1901656	0			1611
1614	305.157	1894942	1934474	2855955	0	0	0	0	3114746	0	0	0	0	0	3191848	5866701	2692849	9908824	9926171	2559071	1886722			1614
1616	305.209	0	0	2773027	0	0	0	1965022	0	0	0	0	0	0	0	0	2947329	0	0	0	0			1616
1617	305.211	0	0	3287587	0	5925097	6940778	3364319	2535180	2059122	2755966	2197465	2198193	2508786	0	0	0	0	1818540	0	0			1617
1618	305.245	11651895	7232162	15326253	10470694	5733621	12899445	26964970	21301782	22197884	8168330	11022822	10225339	9625085	13441085	5082342	18584332	5406321	10917431	9214073	4560410			1618
1619	305.247	0	0	0	2808359	5096694	4951158	6692843	4206104	2676606	2792331	2963943	0	4379134	0	0	0	3803762	0	0	0			1619
1622	305.281	0	0	2355256	0	0	0	0	0	0	0	0	0	0	2490951	0	2519831	0	0	0	0			1622
1629	306.204	0	0	0	0	0	0	0	0	3119540	0	0	2174803	0	0	0	0	0	0	3593113	0			1629
1633	306.24	0	0	0	5568078	0	0	5561656	3168092	11671488	3604707	2795345	3636190	2310216	0	0	0	0	0	0	0			1633
1637	306.277	2187854	3130798	5524828	4909145	0	2082746	10427716	4822376	10300364	2555632	5881694	0	3433300	5813562	0	2600512	0	0	7232943	0			1637
1638	306.279	0	0	0	2379866	2268259	0	1989957	3020137	4138957	2513649	0	2898921	0	0	0	0	0	0	0	0			1638
1640	307.085	0	0	0	0	3727227	2120115	0	2546539	0	5492227	2684031	0	2868571	0	2752216	0	0	0	0	0			1640
1642	307.167	0	1902223	8451674	0	0	0	6837864	0	0	0	3121564	0	0	1868814	0	1800261	0	2394770	0	0			1642
1643	307.188	0	0	3575904	0	0	0	2093935	0	0	0	0	0	0	0	0	2320715	0	0	0	0			1643
1645	307.203	0	0	3485796	0	0	0	2408564	0	0	0	0	0	0	1968662	0	2109519	0	0	0	0			1645
1647	307.224	4526408	2514589	5373546	0	1839787	0	3837051	0	0	0	0	2539765	0	6418971	0	3479893	0	0	3463364	0			1647
1648	307.227	0	0	3394155	0	5117868	5306591	0	1933975	0	2174258	2099634	0	0	0	0	0	0	2060964	0	0			1648
1649	307.238	0	0	0	0	10178480	6196962	5632639	8265883	6841596	5919286	4257462	8234233	8544396	0	0	0	0	0	0	0			1649
1652	307.261	345818464	234178720	631686784	109776760	595908544	205149936	1347344000	881775808	669309184	575722048	304207040	483578112	380295328	810992192	247382784	477480288	109250720	642436288	307282624	37357612			1652
1660	308.22	0	0	8017792	2468227	2277886	3034121	12212153	0	8326699	2237565	4829710	4454408	8272324	2758400	0	0	0	2605521	0	0			1660
1661	308.222	0	0	0	7198852	15425790	8867849	5857722	12721614	11219500	18563966	3213838	9996809	12831173	0	0	0	0	0	0	0			1661
1667	308.295	0	0	0	13775000	3681047	8386591	12234705	9717220	20101698	4235158	17933864	12941852	17408476	0	0	0	0	0	0	0			1667
1671	309.146	0	0	6603900	0	0	0	2433243	0	0	0	2169676	0	0	0	0	0	0	0	0	0			1671
1672	309.149	0	2060910	0	0	2632244	6816025	3104988	2290152	0	1823404	11063117	0	2264292	0	0	0	0	4846308	0	0			1672
1675	309.183	0	4610166	23185542	0	3118655	3576099	0	2321139	2820429	2487223	6299481	0	0	6929366	0	5103486	0	3485934	2018286	0			1675
1677	309.204	13471548	5965435	21010572	5642640	16110150	3395881	15046893	5129465	6615891	8061118	6610784	7212816	5125877	22787034	5009655	13266820	0	7616244	8127732	0			1677
1679	309.219	0	0	1978767	0	0	0	2611954	0	0	0	1842021	0	0	1797854	0	0	0	0	0	0			1679
1682	309.24	0	0	2730645	0	1853778	0	0	0	0	0	0	0	0	2290659	0	2658190	0	0	0	0			1682
1684	309.254	0	0	0	0	2042454	0	0	0	2163042	2026446	0	0	0	0	0	0	0	0	0	0			1684
1686	309.265	1785932	0	2703516	0	0	0	2677504	1909259	0	0	0	0	0	3319272	0	2056085	0	0	0	0			1686
1688	309.276	0	0	2924703	0	0	0	0	0	0	0	0	0	0	2749419	0	2246552	0	0	0	0			1688
1689	309.279	0	0	0	0	3636831	2290750	0	2742032	0	2018774	0	2381092	2356492	0	0	0	44092080	0	0	0			1689
1691	310.126	0	0	0	0	0	0	1807111	1957900	2601058	0	0	0	0	0	0	0	0	0	0	0			1691
1693	310.169	0	0	0	2791058	3604353	0	0	3035673	2766447	4765171	5779621	0	4003354	0	0	0	0	0	0	0			1693
1698	310.21	0	0	0	4456093	0	2644040	7822880	3852837	10299515	0	3638963	7143447	0	0	0	0	0	0	0	0			1698
1699	310.235	0	0	3344285	1902499	0	0	5263912	0	4297858	0	0	2447902	0	0	0	0	0	4581919	4063758	0			1699
1700	310.238	0	0	0	4675236	10562455	6010448	3318312	7488557	6101635	6349321	0	5885982	7270447	0	0	0	0	0	0	0			1700
1701	310.274	0	0	0	2359981	3721123	0	1788467	2031671	1906829	2674196	0	0	0	0	0	0	0	0	0	0			1701
1706	311.146	0	0	2011016	0	0	0	2116408	0	0	0	0	0	0	0	0	0	0	2474273	0	0			1706
1707	311.153	0	0	0	0	3273917	2506063	2139194	0	0	2695463	4807147	0	3077437	0	3014865	0	8033411	0	0	2450390			1707
1711	311.167	12019986	1991736	0	2769556	25013440	5689683	9559869	6599995	9213324	24131372	4466671	7095562	7775553	0	3338964	0	4108934	2769703	0	4044761			1711
1713	311.185	0	0	0	0	9256135	2699608	0	2502976	0	5197618	0	0	2857799	0	0	0	0	0	0	0			1713
1714	311.198	2271514	5745727	29391510	0	4179659	2774619	13497159	0	4126101	2177333	8294905	0	0	7724417	0	5409180	0	4149552	2698511	0			1714
1716	311.233	0	0	0	3322277	4730070	3680613	0	5762382	5994911	3624768	3225605	7406875	9430357	0	0	0	0	0	0	0			1716
1718	311.256	2424103	2672716	5250725	0	2943197	2466667	7406424	2658644	3082662	2471751	4133388	2435360	0	5002637	0	3757995	0	1951808	2633502	0			1718
1720	311.269	0	0	0	0	5183714	1956463	2430812	3791192	3248041	4080972	2242577	4468004	4907359	0	0	0	0	0	0	0			1720
1721	311.294	0	0	3396270	2292917	10390761	6367094	3792739	3475808	0	4506451	2520601	0	5008743	0	0	2446773	4192933	0	0	0			1721
1723	312.166	0	3352849	0	0	1857786	3543650	1898849	0	0	0	2356531	0	1823586	0	0	0	0	5403196	2347531	0			1723
1725	312.185	0	0	0	3413653	2158592	3549287	1878374	4024412	5852841	3237476	10965817	3079173	5099112	0	0	0	0	0	0	0			1725
1728	312.217	0	0	0	0	2594826	0	0	2035045	0	0	0	2653197	2369905	0	0	0	0	0	0	0			1728
1729	312.253	0	0	0	11447462	15638038	11971706	8653946	15800943	16131771	11268217	7112527	14620182	16959100	0	0	0	0	0	0	0			1729
1744	313.169	0	3396579	0	7602566	46718768	23166316	7651710	28928878	5579700	49019276	36158576	8367857	30678910	0	10739874	0	5921377	9747275	0	15279506			1744
1745	313.177	0	0	9227395	0	0	0	2496897	0	0	0	0	0	0	2102281	0	2594199	0	0	0	0			1745
1747	313.183	0	0	0	0	7299892	3311984	0	18830194	0	5865873	0	0	2563969	0	26495140	0	202165856	2273615	0	31186326			1747
1750	313.205	0	3667947	0	2505103	13076282	8123766	2811784	12217207	2959294	19663254	9152636	4080890	10413959	0	5698730	0	6516329	15575893	0	8682906			1750
1752	313.214	5274337	8867308	32803980	2117009	7486269	6315384	18435466	4608378	4355008	4195738	12582015	2893564	0	17872656	0	10300320	0	0	6376726	1889692			1752
1754	313.235	0	0	2797713	0	0	0	3034001	0	0	0	2036870	0	0	2184468	0	0	0	0	0	0			1754
1755	313.249	0	0	0	1874841	4526919	2296193	2257044	3504515	2727881	2466212	0	2953988	3804052	0	0	0	0	0	0	0			1755
1756	313.25	1858281	1811444	2177172	0	0	0	0	0	0	0	0	0	0	2190103	2068916	2699689	2417779	0	0	0			1756
1758	313.274	0	2355193	0	3400607	12089167	4517256	4980124	4389770	4099536	6182316	0	0	3643803	0	3224761	0	7961209	5601128	0	2438568			1758
1759	313.285	0	0	0	6511010	16721746	6542731	6414751	14095245	7858131	9615791	6612118	11255564	18464670	0	0	0	0	0	0	0			1759
1760	313.31	0	0	0	1816232	15617882	4990865	0	7235476	3538906	10500534	0	4773651	7477157	0	2803394	0	4079745	2868081	0	2222000			1760
1762	314.127	0	0	0	0	0	5138532	2150024	5794929	2116530	0	11847068	3213009	9326726	0	0	0	0	0	0	0			1762
1763	314.172	0	0	0	2206069	6769757	2987632	0	4361341	0	7129780	4696490	1939931	4628114	0	2187392	0	0	0	0	2642533			1763
1766	314.187	0	0	0	0	0	0	0	3795073	0	0	0	0	0	0	4407683	0	28880712	0	0	6173288			1766
1768	314.209	0	0	0	2540670	0	0	2720671	0	5360839	0	0	2206435	0	0	0	0	0	0	0	0			1768
1770	314.233	0	0	0	0	2065007	0	0	2612877	2020813	0	0	1820009	2471842	0	0	0	0	0	0	0			1770
1771	314.269	0	0	0	10094219	10858618	10946184	9077423	15164567	14311639	7783120	6056391	12875761	16044204	0	0	0	0	2082927	0	0			1771
1774	314.305	0	0	0	0	4530309	0	0	2390689	0	0	0	0	2044086	0	0	0	2100067	0	0	0			1774
1780	315.136	0	0	4397651	0	0	0	0	0	0	0	0	0	0	0	0	2445686	0	0	0	2004266			1780
1781	315.148	0	0	0	0	3554685	1852774	0	2195327	0	2672590	2499283	0	5313945	0	0	0	0	0	0	0			1781
1782	315.157	0	0	3496535	0	2812800	0	2960288	0	1800635	1853136	1836246	0	0	0	0	1794427	0	0	0	0			1782
1783	315.162	4572290	0	0	1952602	9863553	1904745	2955169	2082691	2556349	7652306	0	0	2762652	0	0	0	0	0	0	0			1783
1787	315.193	0	2783608	9088608	0	2169739	0	4201386	0	0	1972954	2629857	0	0	2967678	0	4568451	0	0	0	0			1787
1788	315.195	0	0	3030624	0	5271947	3618162	4257194	0	0	2182107	2451681	0	0	0	0	0	0	1894878	0	0			1788
1791	315.227	2050447	0	0	0	0	0	0	0	0	0	0	0	0	2394756	0	2236811	0	0	0	0			1791
1793	315.23	3679887	3955583	16641640	0	2768789	1798522	8146867	2248853	1933262	0	4033260	0	0	11845764	0	5721484	0	0	3400965	0			1793
1794	315.232	0	0	0	0	5841302	4221307	3641268	2269333	0	3559910	2396396	0	2140591	0	0	0	2337328	2014312	0	0			1794
1804	316.212	0	0	8818504	12095558	41796272	16451691	14549175	22679186	9628356	23936250	19619856	37595552	37860016	0	0	0	0	0	0	0			1804
1806	316.225	0	0	0	198072400	76931768	58294384	280092864	83975832	550691520	61693180	122249240	155539872	53609140	0	0	0	0	0	0	0			1806
1809	316.285	0	0	0	8476758	10836678	11437181	8081610	16899748	8671958	6546703	0	9700785	12946115	0	1769281	0	0	4566642	0	0			1809
1812	317.115	0	2238689	6420497	0	3415985	0	0	0	0	0	0	0	0	0	0	1912131	2173379	0	0	2422957			1812
1817	317.172	9942551	7366891	14684189	2612503	4591553	0	0	0	2390447	2701317	0	2215279	0	13173203	3114486	13424464	0	2305870	4591821	2018488			1817
1820	317.209	0	0	5721125	1824031	0	0	3198904	0	2521528	0	1880629	0	0	1927641	0	2263384	0	0	0	0			1820
1821	317.211	0	1871346	2009126	0	3288524	2987355	2766777	0	0	0	0	0	1841840	0	0	0	0	1787223	0	0			1821
1822	317.215	0	0	0	1839905	7531469	3072348	2664890	3259791	0	3285520	0	5942904	6547377	0	0	0	0	0	0	0			1822
1826	317.28	0	0	2798133	0	1829343	0	3322826	8008607	0	0	0	0	3149762	0	0	0	0	20090728	0	0			1826
1831	318.176	2106073	0	2329335	0	0	0	0	0	0	0	0	0	0	2132088	0	2648625	0	0	0	0			1831
1837	318.24	0	8739242	0	277273088	153281776	59212364	307618496	159670416	833807552	159702816	216326752	244210512	85877936	0	0	0	0	0	0	0			1837
1838	318.243	0	1875370	8837381	0	0	0	0	0	0	0	0	0	0	3835011	0	0	0	0	0	0			1838
1840	318.277	0	0	0	2205953	0	0	1974725	0	3659445	0	0	0	0	0	0	0	0	0	0	0			1840
1850	319.04	0	0	0	0	0	0	0	23376204	0	0	0	0	6875510	3032833	25533798	0	14218059	332257536	0	0			1850
1854	319.122	0	0	0	3529903	16246233	6650644	0	8050016	2908537	17424400	6714196	3352062	6584713	0	3855733	0	0	0	0	1824030			1854
1860	319.223	0	0	0	2425028	0	0	0	0	3855760	0	1835888	0	0	0	0	0	0	0	0	0			1860
1861	319.224	2355614	2255444	5003732	2175940	2136821	0	3354541	0	0	0	2478961	0	0	2068766	0	3569942	0	0	2333336	0			1861
1862	319.227	0	0	3182549	0	6422006	0	3639726	2142840	0	3198508	2068850	0	0	0	0	0	0	2115898	0	0			1862
1864	319.244	0	2027095	0	40565448	24868346	10112816	38183856	22258044	99706264	23031856	27734902	33090582	14216615	0	0	0	0	0	0	0			1864
1867	319.261	3558821	4217434	5235164	0	2402815	0	2031286	0	0	0	0	0	0	3870499	3404688	8841502	5882743	0	2698400	0			1867
1868	319.297	28377004	13372000	39637476	4965075	27039240	11034428	21674942	6021513	0	9564223	0	5117985	4999604	55036712	4615063	31461670	0	7269707	29769384	0			1868
1870	320.044	0	0	0	0	0	0	0	0	0	0	0	0	0	0	2649636	0	2263056	22751736	0	0			1870
1874	320.222	0	0	0	0	4813567	0	2334365	0	0	2555695	0	0	0	0	0	0	0	0	0	0			1874
1875	320.235	0	0	0	54934412	7399171	12067852	24376480	0	64988788	15266099	33862792	20327640	27838100	0	0	0	0	0	0	0			1875
1876	320.243	0	0	3633830	0	0	0	0	1984615	0	0	3022985	0	0	0	0	0	0	2060582	0	0			1876
1878	320.256	0	5870336	1804456	433904544	130967304	78685200	576120000	252109424	1319036544	139551024	452519040	350215392	136570512	0	0	0	0	0	0	0			1878
1884	321.036	0	0	0	0	0	0	0	3738397	0	0	0	0	0	0	4780763	0	2999503	36068060	0	0			1884
1887	321.149	0	0	0	0	0	0	0	4934967	0	0	0	0	0	0	9082607	0	17183972	4102388	0	0			1887
1890	321.206	0	0	0	0	3140608	2939103	0	2045252	0	0	0	0	0	0	0	0	0	0	0	0			1890
1891	321.21	0	0	0	0	0	2169056	0	1945925	0	0	2100622	0	1931382	0	0	0	0	0	0	2775430			1891
1892	321.238	0	0	0	10902609	0	2332390	3821962	3840843	11220816	1897267	0	0	5904253	0	0	0	0	0	0	0			1892
1893	321.24	8720648	7992224	26538862	6749265	12810249	0	16743819	10416972	11767632	7611955	7639446	6748567	0	16038988	2538240	13832895	0	0	5187654	0			1893
1897	321.259	0	0	0	59440212	24143886	12903658	66192784	34292560	169404240	22065720	50963868	44694936	20277122	0	0	0	0	0	0	0			1897
1898	321.276	3012367	1954981	5080949	0	5372947	0	5578131	2468180	0	2813500	1817760	1831837	0	6939730	2334471	5294791	0	0	3783758	0			1898
1905	322.223	0	0	0	2150154	0	1820598	0	0	3402786	0	2251930	0	1814621	0	0	0	0	0	0	0			1905
1911	322.272	0	0	0	2474771	0	0	2927222	0	5779500	0	2350247	0	0	0	0	0	0	0	0	0			1911
1912	322.274	0	0	0	0	5098770	2789313	2862199	2638387	3618349	2256693	2415528	0	4166760	0	0	0	0	0	0	0			1912
1921	323.147	5664332	3633350	26272990	3597235	11655661	3061365	15435577	8230131	7882978	2967563	45623176	4131569	2877738	2474327	3938386	7973952	0	0	0	0			1921
1924	323.198	4530261	10337486	49313000	0	6706682	6805120	31037252	4971774	5737709	5254168	16129943	3598074	2402101	30051678	0	8029258	0	6754488	12833238	1837000			1924
1927	323.219	0	0	2386157	3638720	6698495	0	4638025	2944258	4830449	0	0	3393278	2134330	0	0	0	0	0	0	0			1927
1929	323.226	0	4266194	0	3124674	25221632	0	6206283	24220932	6264050	29111326	28280734	8700671	23365948	0	13604959	0	10497635	30534846	0	10300621			1929
1930	323.233	0	0	0	3104707	3791874	3269767	2891084	2638341	2921716	2745376	0	3407105	4679997	0	0	0	0	0	0	0			1930
1931	323.235	2019419	4792532	7024880	2329027	14266883	4526727	2909005	0	3175668	9356321	2107808	3896065	7224638	6063460	2993761	3344977	3975268	4788416	0	3519182			1931
1932	323.256	3885662	3181783	9006324	0	4252680	1830283	5200721	0	0	2357798	2239910	1818885	2266434	8721766	0	7283797	0	5520580	2757601	0			1932
1938	324.15	0	0	3429787	0	0	0	3145236	0	1894317	0	7081097	0	0	0	0	0	0	0	0	0			1938
1939	324.202	0	0	12690852	0	2480881	0	6001695	0	0	0	3526294	0	0	7238116	0	2352397	0	0	3429532	0			1939
1941	324.217	0	0	0	0	3591413	0	0	3442648	0	2447885	0	0	2193427	0	0	0	2187795	0	0	0			1941
1947	324.238	0	0	2436011	0	3280122	0	0	0	0	2394898	0	0	1863447	1949929	0	0	0	0	0	0			1947
1950	324.259	0	0	2268079	0	1855743	0	0	0	0	0	0	0	0	1769707	0	2174232	0	0	0	0			1950
1951	324.281	0	0	0	0	3669764	1986906	0	0	0	1934620	0	0	0	0	0	0	0	0	0	0			1951
1952	324.29	0	0	0	2608511	3472646	3033948	3725362	3707367	4192713	2173726	3264684	2774968	3965474	0	0	0	0	0	0	0			1952
1959	325.177	0	2803181	13708886	0	2834909	2177035	0	0	0	2235375	2608009	0	0	2902626	0	1890502	0	0	0	0			1959
1962	325.214	6350745	9264626	49935964	0	8019942	4293650	20801782	4059817	0	3849208	0	2602581	0	35638884	0	9303501	0	5515362	15786847	0			1962
1963	325.222	0	0	0	0	5335016	2467347	0	0	0	4808186	0	0	0	0	2018992	0	0	0	0	0			1963
1964	325.235	2733980	0	0	0	2436587	0	2414331	0	0	0	0	0	0	0	0	2696657	0	1872998	0	0			1964
1965	325.249	0	0	0	23940900	50801644	21100568	28371198	38389424	32733830	19514880	0	43794524	55339756	0	0	0	0	0	0	0			1965
1969	325.31	0	0	1913454	1797422	5377021	0	0	0	0	2617358	0	0	1952506	0	2212286	0	4550609	0	0	0			1969
1971	325.321	0	0	0	3959088	0	0	1992973	3034815	0	0	2965421	3345511	2516733	0	0	0	0	0	0	0			1971
1973	326.141	0	0	0	0	2556610	0	0	0	4505392	2817742	0	2058733	0	0	0	0	0	0	0	0			1973
1978	326.217	0	2567805	10479375	0	0	0	5231046	0	0	0	2666631	0	0	8339171	0	2918535	0	2102320	3604509	0			1978
1979	326.232	0	0	0	35618760	4704983	2750166	2926026	3283321	3925825	2576611	18254474	0	5468089	0	0	0	0	0	0	0			1979
1983	326.305	0	0	0	3050965	4945128	3971300	4008408	3327880	4417871	1900788	0	3496712	8444872	0	0	0	0	0	0	0			1983
1997	327.184	0	2471167	0	3396708	18329012	8438153	2644618	9420856	2840563	17569722	12653423	3580821	9280634	0	5367531	0	3912460	2371314	0	10544920			1997
1998	327.193	0	4976384	32634808	0	3431862	0	10664588	2888249	3020788	2424253	6775665	0	0	5166936	0	6008633	0	4041204	0	0			1998
2000	327.199	0	0	0	0	6781368	3581836	0	13666362	0	5347262	0	0	0	0	26477294	0	178772240	0	0	25995034			2000
2002	327.201	0	0	0	0	1909176	0	1890702	0	0	0	0	0	0	0	2713326	0	0	0	0	0			2002
2004	327.228	0	0	0	3659882	4321215	4237201	2513555	7478336	5299195	2488773	2554233	8402331	8759426	0	0	0	0	0	0	0			2004
2005	327.229	1940171	3517189	16390079	2405995	2460607	2357650	12055187	3228225	6026235	0	6612858	3101596	0	9056092	0	3190591	0	2382331	5877976	0			2005
2009	327.264	0	0	0	0	6710727	2614424	0	0	4384257	3491277	0	5982625	0	0	0	0	0	0	0	0			2009
2010	327.289	0	2014989	3921865	0	11384269	4381597	2897567	3082317	1900294	4851667	0	0	5624975	0	1956091	0	2582814	0	0	0			2010
2012	327.326	0	0	0	0	4230101	0	0	1906260	0	2101723	0	0	0	0	0	0	0	0	0	0			2012
2014	328.121	0	0	0	0	3045514	0	2712388	0	0	1959819	0	0	0	0	0	0	0	0	0	0			2014
2016	328.143	0	4369276	0	0	11603599	31443514	9039688	0	3882145	10543248	47295568	3863082	11787576	0	1812608	0	0	0	2155901	5644188			2016
2017	328.157	0	0	0	2945790	1876627	0	2672971	0	0	2279059	1908179	0	0	0	0	0	0	0	0	0			2017
2018	328.188	0	0	0	0	2903706	0	0	0	0	2789530	2060378	0	0	0	0	0	0	0	0	2091170			2018
2021	328.202	0	0	0	0	0	0	0	2194175	0	0	0	0	0	0	5540745	0	22878642	0	0	5234596			2021
2025	328.248	0	0	0	0	6972072	4797005	0	7166216	0	3985575	2692712	4811322	0	0	0	0	0	2265796	0	0			2025
2029	328.321	0	0	0	4132119	2535608	2453082	0	0	0	0	0	0	0	0	0	0	57711044	0	0	0			2029
2033	329.141	2001119	1871354	0	6072725	34951024	5261038	9041929	5205428	7717201	22788458	4356918	0	0	0	3566104	0	2611785	0	0	3874850			2033
2034	329.146	0	0	0	0	2071409	5038831	0	0	0	0	6524215	0	0	0	0	0	0	0	0	0			2034
2037	329.163	0	0	0	0	3228533	0	0	0	0	2628975	0	0	2273534	0	1907483	0	0	0	0	0			2037
2039	329.177	8680932	0	0	0	14221175	2774260	3539984	3711930	3812695	11022706	0	2367175	0	0	2270237	0	1837390	0	0	0			2039
2044	329.209	2707432	6631427	37550348	0	5642111	3557114	0	3387328	0	3229049	9050437	2625740	0	8790079	0	8069274	0	4706175	2823738	0			2044
2045	329.211	0	0	4506892	0	4544895	3389946	3289623	0	0	1984633	0	0	0	0	0	0	0	0	0	0			2045
2046	329.217	0	0	0	0	5832577	2380795	0	0	0	4026747	0	0	2961928	0	1862435	0	0	0	0	0			2046
2049	329.243	34280940	14512135	44759312	2746788	0	0	16086045	4884423	9353571	5076352	0	4330193	0	64835652	7860263	37197984	2315353	2749829	38196800	0			2049
2050	329.244	0	0	0	0	6166406	2585856	0	0	0	3511168	0	2702545	0	0	0	0	0	0	0	0			2050
2055	329.254	0	2236425	0	0	2261385	0	0	0	0	2610563	0	0	0	0	0	0	0	6221191	0	0			2055
2056	329.269	0	0	0	0	6755212	0	0	2204364	0	2712966	0	0	0	0	0	0	0	0	0	0			2056
2057	329.28	0	0	0	0	3777422	2129670	0	3580878	2614121	2474888	2103637	3543766	4598292	0	0	0	0	0	0	0			2057
2063	330.144	0	0	0	0	6341709	0	0	0	0	4032065	0	0	2220216	0	0	0	0	0	0	0			2063
2066	330.204	0	0	0	5448244	4587610	2775977	0	5194875	15146504	6834766	0	8473438	4322499	0	0	0	0	0	0	0			2066
2068	330.212	0	2111102	7549358	0	0	0	2585811	0	0	0	1956648	0	0	1894572	0	2630725	0	0	0	0			2068
2072	330.246	7081592	3261570	9122227	0	0	0	0	0	0	0	0	0	0	13045936	1903804	7403851	0	0	8814317	0			2072
2073	330.264	0	0	0	2571325	6800487	0	2980573	4688518	4236818	3517019	2016563	4721511	5229262	0	0	0	0	0	0	0			2073
2074	330.277	0	0	0	2436159	0	0	2275040	0	5582356	0	2821686	0	0	0	0	0	0	0	0	0			2074
2080	330.949	0	0	0	0	0	0	0	10262276	0	0	0	0	3054413	0	20268322	1898432	64437088	0	0	0			2080
2085	331.171	0	0	0	0	0	0	0	3557677	0	0	2715900	0	0	0	2233154	0	0	0	0	0			2085
2086	331.179	0	0	0	0	10393900	3340881	0	4555055	0	11313947	3948798	2292714	5240184	0	2720067	0	0	0	0	4590888			2086
2087	331.188	1806583	0	10646089	0	0	1903955	0	0	0	0	0	0	0	2266387	0	3248103	0	0	0	0			2087
2088	331.194	0	0	0	0	0	0	0	0	0	0	0	0	0	0	3350853	0	11053959	0	0	3049257			2088
2090	331.209	0	1939957	2498637	0	2041651	0	2561931	0	0	0	0	0	0	2026773	0	0	1859978	2304504	1994641	0			2090
2092	331.224	0	3439351	18815566	0	2166582	0	5181326	0	0	0	3659528	0	0	4372759	0	6177261	0	1960443	2394516	0			2092
2095	331.284	0	2921726	0	3780304	14068035	0	4876185	3881794	4147900	4779825	0	1836025	3126667	0	5498195	2276855	6278037	0	0	3313973			2095
2096	331.297	0	0	3195482	0	0	0	0	0	0	0	0	0	0	1799454	0	2415097	0	0	0	0			2096
2103	332.199	0	0	0	8011601	11117061	7322878	4079166	6602727	0	9235437	2228955	4879481	7253040	0	0	0	0	0	0	0			2103
2104	332.22	0	2133354	0	6898516	6347274	0	0	8561642	16588628	7904242	0	10814588	0	0	0	0	0	0	0	0			2104
2105	332.222	0	0	2204650	0	0	0	0	1870827	0	0	0	0	2258997	0	0	0	0	0	0	0			2105
2107	332.235	0	0	0	0	4721165	0	0	2431981	0	4556789	0	1837694	2076471	0	0	0	0	0	0	0			2107
2112	332.28	0	0	3986163	0	5474838	2299147	0	0	0	2343422	0	2394244	2332223	0	0	0	0	0	0	0			2112
2114	332.292	37877640	24148338	18299636	14766942	2633753	5359886	0	4614135	34385760	4338177	41652208	15903878	7811137	6708612	5659106	33356442	0	5872575	35428420	0			2114
2115	332.316	4480908	8305013	6544121	2592098	9218590	3551505	4342355	3022331	4380004	4965382	1988084	2531977	4118597	4862343	3847653	4610719	0	2222020	3205706	8520115			2115
2116	332.331	0	1846391	2821883	0	2940449	0	1962581	1880574	0	0	0	0	0	0	0	0	0	1929670	2027084	0			2116
2120	332.947	0	0	0	0	0	0	0	3861099	0	0	0	0	0	0	8713789	0	24329358	0	0	0			2120
2127	333.167	0	0	4372346	2056662	5874384	0	3249384	0	3335146	4353714	0	2643709	0	0	0	0	0	0	0	0			2127
2130	333.204	0	0	7098240	0	0	0	2223855	0	0	0	0	0	0	1892831	0	2133804	0	0	0	0			2130
2133	333.215	0	0	0	0	0	0	5559025	2659482	0	0	4163252	5275908	2737893	0	0	0	0	0	0	0			2133
2138	333.243	0	0	0	0	3061471	2978731	0	0	0	0	0	0	0	0	0	0	0	0	0	0			2138
2142	333.276	4017159	3159521	8801162	0	2862822	0	3900155	2209957	1824507	0	0	0	0	5832166	0	8375096	0	1928305	3421414	0			2142
2145	333.296	9056265	5005796	4067213	3309032	0	0	4016895	0	0	0	8184005	3927823	0	2710504	0	7386939	0	0	8397033	0			2145
2148	333.313	3205644	2265573	8752016	0	1985262	0	0	0	0	0	0	0	0	5852650	0	8807229	0	0	1931500	0			2148
2155	334.214	0	0	0	12020834	20272038	0	0	10976583	0	21761410	0	5512585	11907474	0	0	0	0	0	0	0			2155
2157	334.235	0	2362443	0	23012452	11066283	11417164	30433184	21486922	62361744	9104775	23511432	27796876	14199190	0	0	0	0	0	0	0			2157
2163	334.308	10227848	6967891	11332644	0	0	1905496	6108077	0	0	0	3836312	0	1833890	13935177	1980408	10025945	0	2865449	32258444	0			2163
2164	334.311	0	3287123	0	0	3138490	5464664	0	0	0	2342806	0	0	0	0	2352377	0	0	0	0	0			2164
2168	334.974	0	0	0	0	0	0	0	0	0	2243352	0	0	0	0	1963858	0	0	0	0	6121195			2168
2172	335.094	0	0	0	3503829	18875480	0	3321905	2393053	3440913	12617263	0	3221499	2156328	0	0	0	0	0	0	0			2172
2174	335.165	0	0	0	0	3408999	0	0	12815849	0	2524221	0	0	0	0	23492460	0	45080016	8364479	0	8016641			2174
2179	335.218	0	0	0	0	3819121	0	0	0	2038307	4134983	0	0	0	0	0	0	0	0	0	0			2179
2180	335.219	0	0	5854378	0	2251890	0	0	0	0	0	0	0	0	1818783	0	3019365	0	0	0	0			2180
2181	335.222	0	0	2092714	0	3546226	3355881	0	0	0	0	0	0	0	0	0	0	0	0	0	0			2181
2186	335.256	2112253	1800888	4091055	0	0	0	0	0	0	0	0	0	0	2198179	0	2895466	0	0	0	0			2186
2189	335.292	12208385	7009980	23018676	0	12979328	2843380	10793042	9417214	0	8282710	5481058	5151253	4131914	24101542	5855101	18664560	0	0	10533414	0			2189
2191	335.311	1998596	0	1825975	0	0	0	0	0	0	0	0	0	0	3841192	0	0	0	0	6935082	0			2191
2195	336.169	0	0	0	0	0	0	0	2727057	0	0	0	0	0	0	3982321	0	7680608	0	0	0			2195
2197	336.217	0	0	2047289	0	2454328	0	0	0	0	2104584	0	0	0	0	0	0	0	0	0	0			2197
2198	336.23	0	0	0	16545124	17499450	10310535	7373037	16832154	16730551	19398410	0	7129740	0	0	0	0	0	0	0	0			2198
2200	336.248	0	0	0	0	4491582	0	0	1839774	0	3847950	0	0	0	0	0	0	0	0	0	0			2200
2201	336.251	0	2306336	0	16948582	9440575	7348106	27402480	16125598	41267644	8838926	0	22619790	12020458	0	0	0	0	0	0	0			2201
2202	336.253	0	0	4417854	0	4280639	2032266	0	0	0	2568463	0	0	0	0	0	0	0	0	0	0			2202
2204	336.326	4063613	28654376	9432393	4672881	33789260	52957076	26153212	13196970	13633989	23727900	0	9726615	17267446	2907909	22337542	7197964	0	16141960	15653574	3619714			2204
2207	337.132	0	0	0	0	4761067	2132754	0	1934383	0	4059061	2152913	0	0	0	0	0	0	0	0	0			2207
2212	337.177	0	2004351	13258177	0	0	0	0	0	0	0	0	0	0	3021137	0	2546569	0	0	0	0			2212
2213	337.182	0	0	0	0	1986037	2469914	0	0	3496511	2453951	0	0	0	0	0	0	0	0	0	1970143			2213
2219	337.214	1825254	2200451	6606278	0	2753531	0	4036491	0	0	0	0	0	1888135	6656852	0	0	0	0	3729230	0			2219
2220	337.233	0	0	0	2591712	4094463	0	0	2931007	2838342	3973576	2042340	2120712	2777994	0	0	0	0	0	0	0			2220
2221	337.235	4241896	4687749	25750984	3853280	8521215	5760034	0	0	0	6326217	0	5090056	4473739	6873942	3087484	16842130	0	0	2474321	0			2221
2223	337.237	0	0	3891657	0	3349504	3244066	0	0	0	0	0	0	0	0	0	0	0	0	0	0			2223
2226	337.26	0	0	0	0	0	0	0	0	0	0	2193386	1921291	2852239	0	0	0	0	0	0	0			2226
2230	337.308	5157361	3241868	4000211	0	2880525	0	0	0	0	0	0	0	0	7549788	0	5859741	0	0	2881372	0			2230
2232	337.31	0	0	0	0	4045838	0	0	0	0	2098647	0	0	1978263	0	0	0	0	0	0	0			2232
2237	338.2	0	0	0	8809044	3574969	0	0	0	13847245	6685821	28910752	0	12725286	0	0	0	0	0	0	0			2237
2239	338.238	0	0	4263508	0	0	0	2941997	0	0	0	1888680	0	0	0	0	3407396	0	0	0	0			2239
2240	338.244	0	0	0	0	3044033	0	2048814	0	1920723	0	0	0	3340333	0	0	0	0	0	0	0			2240
2241	338.267	0	0	0	0	2352838	2996926	11856434	6636518	10597078	0	0	6786949	3841584	0	0	0	0	0	0	0			2241
2249	339.184	0	0	0	0	2342260	4111174	0	2742647	0	3402033	2803804	0	0	0	2356085	0	2797570	0	0	12072114			2249
2250	339.193	0	0	13969110	0	0	2166088	0	0	0	0	2087262	0	0	3275775	0	1911212	0	0	0	0			2250
2251	339.198	13253320	2295879	0	2172617	31643510	0	0	0	0	25252148	0	6876148	0	0	5595511	2188461	3569668	0	0	3325620			2251
2253	339.204	0	0	0	0	0	2131785	1827011	2232186	1922390	2040885	0	0	0	0	0	0	0	0	0	0			2253
2256	339.221	0	0	0	0	5815163	3097932	0	2713213	0	2649912	2963299	0	0	0	0	0	0	0	0	2138806			2256
2257	339.228	0	0	0	2325197	6650748	3307853	2528967	3883646	1934297	3033913	1880932	3580920	0	0	0	0	0	0	0	0			2257
2258	339.25	0	0	2693342	1821391	0	0	2173130	0	0	0	0	0	0	0	0	2205877	0	0	0	0			2258
2259	339.264	0	0	0	4409041	5953411	0	5599948	0	7828318	2947392	4118891	8054780	10906829	0	0	0	0	0	0	0			2259
2263	339.301	0	0	0	0	2856330	0	0	4536458	0	0	0	2429952	0	0	0	0	0	0	0	0			2263
2264	339.326	0	0	0	2059224	10502031	0	3518678	2926734	0	3713355	0	0	0	0	0	0	1815061	0	0	0			2264
2270	340.201	2553144	0	0	0	5839923	0	0	1917206	1938906	4457961	0	0	0	0	0	0	0	0	0	0			2270
2271	340.216	0	0	0	4153150	0	0	0	3591449	0	2963948	13647390	2421867	0	0	0	0	0	0	0	0			2271
2273	340.259	0	0	0	0	8960061	3734500	0	0	4520930	4422132	3746342	0	9743720	0	0	0	0	0	0	0			2273
2275	340.285	0	0	0	0	2332738	0	0	1906723	0	0	0	0	0	0	0	0	0	0	1832211	0			2275
2281	341.138	0	0	5231579	0	0	0	0	0	0	0	0	0	0	3559585	0	2354621	0	0	5775757	0			2281
2285	341.2	0	27528454	0	39430060	392296672	325972576	60937200	444002720	53982300	443019936	552269504	86190296	379975168	0	126573168	3046341	122413328	118565296	3324310	125492608			2285
2286	341.209	0	3831047	22077412	0	0	2064494	6819825	0	0	1958813	0	0	0	4278439	0	3080134	0	2475700	2183063	0			2286
2287	341.214	0	0	0	0	0	0	0	2336690	0	0	0	0	0	0	4247154	0	14453013	0	0	2888065			2287
2292	341.243	0	0	0	19703728	41597172	29450866	0	49426872	0	20542114	0	52955360	53655036	0	2150518	0	0	0	0	2069380			2292
2295	341.266	1935789	0	2782187	0	2237687	2299766	3556857	3052986	0	2337959	0	2136291	0	3334316	2331257	2942926	0	4123070	3415455	0			2295
2296	341.28	0	0	0	0	1904890	1997432	0	2070460	1933158	0	0	2383845	0	0	0	0	0	0	0	0			2296
2297	341.305	0	2170640	0	0	10830078	4512380	0	3242944	2035561	5256878	0	0	3263495	0	2643581	0	4379425	3336132	0	3092874			2297
2298	341.316	0	0	0	4752825	3277568	2142334	0	0	0	4064944	2366697	4589801	3001353	0	0	0	0	0	0	0			2298
2304	342.203	0	4807012	0	0	60176800	39834364	10787970	57496136	8773850	68449096	51869576	13740365	45266572	0	23341804	0	20455832	17939028	0	25222626			2304
2308	342.228	0	0	0	2482717	4513191	0	0	3794508	0	2701648	0	2714448	4577425	0	0	0	0	0	0	0			2308
2310	342.247	0	0	0	4583967	8685994	0	0	0	0	3903315	0	9986386	0	0	0	0	0	0	0	0			2310
2321	343.131	0	0	1862110	0	0	0	0	3293908	0	0	0	0	0	4836674	5555037	3505868	5468693	0	3494054	0			2321
2324	343.157	0	0	0	2332288	12143182	2658691	0	0	0	9597937	0	2139063	0	0	0	0	0	0	0	3320896			2324
2326	343.179	0	0	0	0	2222674	0	0	0	0	2077173	0	0	1855774	0	0	0	0	0	0	0			2326
2327	343.188	0	2990526	15753445	0	0	0	0	0	0	0	0	0	0	2273606	0	2905812	0	2582258	0	0			2327
2328	343.193	29449338	5116351	0	7046276	71072344	0	0	0	17612118	51762168	0	13185466	0	0	8264548	4952276	5978653	4061939	0	5736003			2328
2331	343.207	0	0	0	0	4731479	3127178	0	4783839	0	5196793	4220988	0	3181346	0	0	0	2128671	1888501	0	2601541			2331
2334	343.223	0	0	0	0	0	0	0	2427105	2110809	0	0	0	1910308	0	0	0	0	0	0	0			2334
2335	343.224	0	3444162	15696106	0	0	0	6278421	0	0	0	2836543	0	0	6060361	0	3239129	0	2712312	2080434	0			2335
2336	343.233	0	2672067	0	1904520	8888923	0	0	0	0	7891966	2827329	2366655	6175526	0	5055337	0	2454818	4903674	0	1906759			2336
2338	343.269	0	3326918	2449648	0	3146850	1962387	0	0	0	2673668	0	0	0	0	1871213	0	0	7514879	0	0			2338
2340	343.296	0	2084296	0	2107535	3939943	3871639	0	3093228	2474082	0	0	0	0	0	22154096	3778786	0	18789124	4329148	0			2340
2343	343.332	0	0	0	6839443	0	2386588	0	19270386	3967334	3779599	3844691	6311370	11069236	0	0	0	0	0	0	0			2343
2349	344.196	6264036	0	0	0	13306631	0	0	3246193	3305935	9325731	0	2364200	2660786	0	0	0	0	0	0	0			2349
2351	344.225	0	0	0	0	0	0	0	0	0	0	0	0	0	0	2055137	0	4976806	2105239	0	0			2351
2352	344.228	0	0	3997034	0	0	0	0	1982838	0	0	0	0	0	2047129	0	0	0	0	0	0			2352
2356	344.243	0	0	0	2564850	8080143	0	0	4340600	3256788	3994795	2751730	3928621	5959609	0	0	0	0	0	0	0			2356
2359	344.295	0	0	2158450	0	3279640	0	0	0	0	0	2204923	1938483	3646400	0	0	0	0	0	0	0			2359
2361	344.316	0	0	2308469	1928954	4008732	2735654	0	0	0	0	0	0	0	0	1875692	0	0	3946405	0	0			2361
2369	345.158	0	0	0	0	2293168	0	0	0	0	3064645	0	0	2252860	0	0	0	0	0	0	0			2369
2374	345.193	0	0	0	0	6639542	3909279	0	5694467	0	7757131	6335895	0	4841025	0	2574677	0	0	2336815	0	3102979			2374
2375	345.193	2600780	1825396	0	0	0	0	0	0	3363909	0	0	0	0	2739684	0	3253214	0	0	0	0			2375
2376	345.195	0	0	0	0	4193206	2512543	0	0	0	0	0	0	0	0	0	0	0	0	0	2994947			2376
2377	345.204	0	4788853	23290342	0	5620664	0	7309866	2554885	2388806	2383949	4069272	0	0	4559333	0	7199199	0	0	0	0			2377
2378	345.209	0	0	0	0	0	0	0	2661893	0	0	0	0	0	0	4713559	0	15119143	0	0	4367109			2378
2379	345.217	1813838	1907830	2419687	0	0	0	0	0	0	0	0	0	0	3208678	0	0	0	0	0	0			2379
2384	345.275	0	0	0	2046813	5074885	2140587	0	2622991	0	2734425	0	3416733	3301452	0	0	0	0	0	0	0			2384
2388	345.311	0	0	0	0	1933259	0	0	2412564	0	0	0	0	0	0	0	0	0	1995330	0	0			2388
2397	346.222	0	0	0	0	2508905	0	1905845	2650008	0	0	0	1968386	0	0	0	0	0	0	0	0			2397
2400	346.272	0	0	0	2563009	0	0	3995836	0	0	0	0	2550023	0	0	0	0	0	0	3212883	0			2400
2404	346.332	0	1918681	1901171	0	0	0	0	0	0	3976713	0	0	0	4280893	0	3969650	0	0	1958491	0			2404
2410	347.144	0	0	0	0	3614472	1976235	0	3579164	0	0	0	4694883	0	0	0	0	3574823	0	0	0			2410
2411	347.15	0	0	0	0	3080457	0	0	2281245	0	2173073	0	0	0	0	0	0	0	0	0	0			2411
2422	347.219	0	1959208	9800417	0	0	0	2759995	0	0	0	0	0	0	2349186	0	3080933	0	2204012	0	0			2422
2424	347.228	0	2185513	0	0	7052567	2525622	0	0	0	5103261	0	0	0	0	2541896	0	0	0	0	0			2424
2425	347.23	0	0	0	21375520	12834071	0	40875836	0	43972400	8001182	0	37792620	0	0	0	0	0	0	0	0			2425
2429	347.292	0	0	4850410	0	0	0	0	0	0	0	1912570	0	0	3688071	0	4186863	2651706	0	0	0			2429
2430	347.328	2597414	0	4106991	0	2457896	0	0	0	0	0	0	0	0	4573834	0	3826419	0	0	2643169	0			2430
2432	348.214	0	0	0	0	0	0	0	0	0	0	2770322	2934995	2167784	0	0	0	0	0	0	0			2432
2434	348.238	0	0	0	2114180	0	2666047	0	0	0	0	3590038	0	3045867	0	0	0	0	0	0	0			2434
2435	348.251	0	0	0	3346053	0	1853505	0	2362298	0	1948484	2335128	2141399	0	0	0	0	0	0	0	0			2435
2436	348.265	0	0	0	1890182	4324808	0	2449606	0	0	2107463	0	2339288	0	0	0	0	0	0	0	0			2436
2440	348.287	2047879	2108294	2140005	0	0	0	12935113	5037503	23779238	0	0	7840731	0	3506900	0	0	0	0	5919073	0			2440
2441	348.29	0	0	0	0	2071244	4094534	0	0	0	0	0	0	0	0	1952711	0	0	1886226	1958753	0			2441
2450	349.181	0	0	0	0	3439715	0	0	9854525	0	2197467	0	0	0	0	21069362	0	38880564	0	0	6425719			2450
2451	349.183	0	1995733	2287571	3471583	2223715	0	0	5965374	0	2294748	3033649	3663928	2742892	2804506	13733425	2461152	21628212	0	5155288	3420279			2451
2458	349.271	9258730	6152157	29836254	0	6210162	2294731	0	3344458	2616339	3728874	0	2762817	3510905	12222240	3488828	12993515	0	3307690	4863459	0			2458
2460	349.308	2252526	2392032	7250914	0	2678904	0	3730511	0	0	0	0	0	0	6267683	0	4630512	0	0	4679144	0			2460
2462	350.184	0	0	0	0	0	0	0	2536138	0	0	0	0	0	0	3774121	0	7266745	1939767	0	0			2462
2467	350.209	0	0	0	2210113	0	0	0	3037902	0	0	0	2155938	2179320	0	0	0	0	0	0	0			2467
2469	350.23	0	0	3613779	4437827	3371795	2340684	0	5439185	0	3029636	0	0	4524283	0	0	0	0	0	0	0			2469
2472	350.254	0	0	0	11490117	3610903	0	0	0	0	5684359	0	6357159	12940030	0	0	0	0	0	0	0			2472
2473	350.266	0	0	0	2076743	0	0	1900234	0	2595454	0	0	0	0	0	0	0	0	0	0	0			2473
2474	350.269	0	0	3165784	0	3316506	0	0	0	0	1990026	0	0	0	0	0	0	0	1978180	0	0			2474
2475	350.275	0	0	6193241	0	0	0	0	0	0	0	0	0	0	3085166	0	2813035	0	0	0	0			2475
2477	350.305	0	2005560	1961052	0	4247328	0	0	0	0	3413136	2375141	0	0	0	3415223	0	0	2241354	3822188	0			2477
2489	351.187	0	0	0	0	7228339	0	0	5807958	0	28068124	0	0	2791291	0	0	0	0	2148562	0	0			2489
2491	351.193	0	0	11957448	0	0	0	0	2114903	0	0	0	0	0	5972918	0	0	0	0	2276576	0			2491
2495	351.225	0	0	0	0	1861049	0	2306373	0	0	0	0	2547723	1847937	0	0	0	0	0	0	0			2495
2498	351.251	2180017	2857612	2481360	9155492	21483454	3829205	0	0	0	11870502	0	6711566	2533764	3086778	0	0	0	0	0	0			2498
2503	351.275	0	0	0	0	3478977	0	0	1998946	0	0	0	2196752	0	0	0	0	0	0	0	0			2503
2504	351.287	5745588	5591183	19227860	2118055	4726723	0	0	0	0	2359084	3390338	0	0	11440061	0	10712298	0	0	5873388	0			2504
2506	351.323	0	0	3547352	0	0	0	0	0	0	0	0	0	0	3738560	0	2070255	0	0	2542833	0			2506
2508	351.985	0	0	0	0	0	0	0	10026949	0	2300826	0	0	0	0	1976961	0	2948266	139882576	0	3447674			2508
2509	352.179	0	0	0	0	0	2237522	0	0	0	3098553	1958414	0	0	0	0	0	0	0	0	0			2509
2517	352.246	0	2237156	2195273	7260161	5726306	3487323	0	0	0	4150211	0	11879796	0	1825800	0	0	0	0	2560874	0			2517
2518	352.248	2125333	0	4341065	0	3900003	0	0	0	0	1864643	2124313	0	2537993	0	2001569	0	0	3352693	0	2129298			2518
2521	352.254	0	0	0	1853954	4584548	0	0	1902058	2007377	0	0	0	0	0	0	0	0	0	0	0			2521
2524	352.29	0	0	4666702	0	0	0	0	0	0	0	0	0	0	3009548	0	2988904	0	0	0	0			2524
2526	352.321	2497052	29851882	10779986	3121160	28545134	52303972	0	12904435	6529368	16091599	0	5221756	0	4257807	27291562	5737836	0	0	35734388	2850713			2526
2529	353.184	0	0	0	0	3545341	2461913	0	0	0	15262294	0	0	0	0	0	0	0	0	0	0			2529
2531	353.2	0	0	0	0	2370816	0	0	0	0	1952345	0	0	0	0	0	0	0	0	0	4487658			2531
2532	353.209	0	3426106	15025598	0	2667265	0	5743167	2161263	0	0	0	0	0	4790357	0	0	0	0	0	0			2532
2534	353.23	0	0	5724609	0	4202757	0	2764866	0	0	0	0	0	0	5775447	0	0	0	0	0	0			2534
2535	353.236	0	2616637	0	0	5571846	2181344	0	2706546	0	5197407	0	0	0	0	1874968	0	0	2420238	0	0			2535
2541	353.254	0	2677566	0	0	6338825	0	0	0	0	5158497	0	0	2370191	0	5274650	0	2114646	3476241	0	0			2541
2542	353.266	42803324	21135680	22541764	0	10318090	3679972	0	6320247	0	6935139	0	2342877	1933968	25843802	12298268	40732132	3748184	0	15987695	2746352			2542
2543	353.28	0	0	0	5190753	10320141	7592166	0	11235448	0	5386853	5929657	10868190	0	0	0	0	0	0	0	0			2543
2546	353.341	0	0	2714574	0	6714647	0	2236240	0	0	3404399	0	0	2184858	1844319	0	0	0	0	0	0			2546
2547	353.353	0	0	0	5592168	0	0	2462801	0	1967555	0	0	3526630	2720924	0	0	0	0	0	0	0			2547
2554	354.173	0	0	0	5481140	4043167	2528350	0	2328820	0	4608753	3787587	4865594	3047176	0	0	0	0	0	0	0			2554
2557	354.195	0	0	0	0	4004771	0	0	0	0	6216436	0	1969213	3817739	0	0	0	0	0	0	0			2557
2561	354.264	0	0	3547711	0	3309998	0	0	2188033	0	0	0	0	2748692	0	0	0	0	0	0	0			2561
2562	354.27	9175264	4098458	5214783	0	1981359	0	3279555	2075393	2115105	0	0	0	0	5686442	3072662	9381472	0	4349358	3879026	0			2562
2563	354.275	0	0	0	1816253	0	0	0	2753282	1832993	0	0	0	2419478	0	0	0	0	0	0	0			2563
2569	354.337	0	18010528	8031816	0	24318394	39713140	0	9697547	0	13671178	0	5033547	12225822	4782255	13734046	5194344	3630058	0	22619258	2818132			2569
2575	355.157	0	0	0	0	2198592	0	0	0	0	2136457	0	0	0	0	0	0	0	0	0	4320929			2575
2577	355.177	2232635	0	0	0	13316675	2052837	0	2067327	0	10277772	0	0	0	0	0	0	2157150	0	0	2832547			2577
2578	355.179	0	0	0	0	3411012	2907110	0	1916031	0	2059661	0	0	0	0	0	0	0	0	0	2720419			2578
2582	355.193	3708221	0	0	0	7531078	0	0	0	0	3865487	0	0	1883023	0	0	0	0	0	0	0			2582
2586	355.216	0	3645936	0	0	18629194	0	0	0	2034817	19528594	0	3239078	0	0	6456586	0	3359844	0	0	11864742			2586
2588	355.223	0	0	0	0	3264075	0	0	0	0	2144660	0	1949863	0	0	0	0	0	0	0	0			2588
2593	355.252	0	0	0	0	4671056	2169328	0	3819401	0	3922840	0	0	0	0	2758415	0	2282089	0	0	0			2593
2594	355.259	0	0	0	4896024	5442129	9070065	4556606	13498762	0	0	0	0	0	0	0	0	0	0	0	0			2594
2595	355.282	4421958	3913206	6032059	0	5400149	3701748	0	0	0	4521885	3528172	0	1917850	8986876	3454738	4154079	0	0	6049014	0			2595
2597	355.296	0	0	0	0	2071639	2576374	0	0	0	2430623	0	0	0	0	0	0	0	0	0	0			2597
2598	355.321	0	2161913	7933632	0	18854490	0	5027653	3063187	0	7560099	2433010	0	6244768	1986303	2444567	0	0	0	0	0			2598
2599	355.332	0	0	0	0	4585053	0	0	3240340	1847436	3112356	0	0	0	0	0	0	0	0	0	0			2599
2614	356.219	0	0	0	0	0	2040435	0	1963023	0	3682349	2397817	0	0	0	0	0	0	0	0	2352901			2614
2615	356.233	0	0	0	0	2806512	0	0	0	0	3661360	0	2444048	0	0	0	0	0	0	0	0			2615
2617	356.254	0	0	0	2081651	6339315	3418744	0	3189780	1883625	3220531	0	4003602	0	0	0	0	0	0	0	0			2617
2618	356.263	0	0	0	0	0	2005625	0	2847765	1961194	0	0	2247955	0	0	0	0	0	0	0	0			2618
2622	356.292	3821997	4376147	0	0	0	0	0	0	0	0	0	0	0	0	0	2667357	0	0	5587322	0			2622
2623	356.316	0	0	0	1937017	4248829	2377856	0	0	0	2560060	0	0	0	0	0	0	0	0	0	0			2623
2626	356.352	0	3415640	3135806	15699324	3031811	4747909	0	2237473	0	2443842	0	1950492	0	4693333	0	9926500	3727107	0	3562882	0			2626
2628	357.147	3898885	2879139	7530400	0	0	0	0	5404303	0	0	0	0	0	13007256	11835899	7546824	9703795	0	5635562	0			2628
2632	357.172	17175046	12280485	0	19117512	271844224	46316276	64085032	45447828	59505476	208731328	0	44674928	42917524	0	28926462	5281740	32397686	0	0	34210656			2632
2634	357.195	0	0	0	0	3479436	0	0	0	0	3259076	0	0	0	0	0	0	0	0	0	2460514			2634
2636	357.209	9730571	2416809	0	0	15950734	0	3406380	2530456	0	13012166	0	2976118	2416791	0	2725379	0	0	0	0	2204516			2636
2642	357.238	0	0	0	8460749	23356306	0	0	0	0	10669258	0	0	0	0	0	0	0	0	0	0			2642
2644	357.249	0	8524460	2233261	0	26211220	0	5179441	8900253	0	22351052	0	4539258	0	0	13312520	3014613	5395842	0	0	6603624			2644
2645	357.279	0	0	0	3662289	0	0	0	0	3219792	0	2207000	0	0	0	0	0	0	0	0	0			2645
2646	357.285	0	3146416	0	0	2592667	0	0	0	0	2418386	0	0	0	0	2423308	0	0	0	0	0			2646
2647	357.3	0	0	0	0	3024285	2092806	0	0	0	0	0	0	0	0	0	0	2032521	0	0	0			2647
2650	357.336	0	0	2031544	0	2470819	0	0	0	0	2332377	0	0	0	0	0	0	0	0	0	0			2650
2651	357.348	0	0	0	0	2354597	0	0	2714283	0	3102427	0	0	0	0	0	0	0	0	0	0			2651
2654	358.15	0	0	0	0	0	0	0	0	0	0	0	0	0	2845166	2635898	1811527	0	2054670	0	0			2654
2656	358.176	2945647	2408708	0	0	37495852	0	0	7176990	10025897	26697050	0	7556060	0	0	5257853	0	4509191	0	0	6714305			2656
2657	358.19	0	0	0	0	0	3043712	0	5211936	0	2757981	0	0	0	0	4066943	0	0	0	0	3584963			2657
2659	358.212	2068595	0	0	0	2343985	0	0	0	0	2282336	0	0	0	0	0	0	0	0	0	0			2659
2662	358.242	0	0	0	0	4470838	0	0	0	3012527	2273124	0	0	0	0	0	0	0	0	0	0			2662
2663	358.249	0	0	0	0	3580471	0	0	0	0	2717030	0	0	0	0	2513543	0	0	0	0	0			2663
2664	358.252	0	2413323	0	0	4588600	0	0	2464041	0	4036966	0	0	0	0	2177671	0	0	2499614	0	0			2664
2666	358.27	0	0	0	0	2278971	0	2056110	2730283	0	0	0	2395366	3515682	0	0	0	0	0	0	0			2666
2670	358.308	15065725	15508241	8351792	0	0	4989841	2724018	0	4578742	0	0	0	0	2875900	5099150	12613722	0	4419111	31147650	0			2670
2673	358.98	0	1993554	0	0	0	0	0	108526480	0	5555670	0	0	0	2789431	73720552	0	961997440	963572864	2827995	5310480			2673
2684	359.21	0	4347752	0	1902979	24323284	0	2193952	0	2455055	28737016	0	0	0	0	10728194	0	0	0	0	13624358			2684
2685	359.219	0	4266857	29894818	0	2296021	2189838	0	2107312	2102288	1863162	0	0	0	5400140	0	4061390	0	2847416	0	0			2685
2686	359.225	0	0	0	0	0	0	0	2282416	0	0	0	0	0	0	3093764	0	10820256	0	0	3433512			2686
2688	359.24	0	0	1839269	0	0	0	2420003	0	0	0	0	0	1924258	0	0	0	0	0	0	0			2688
2690	359.254	0	0	0	0	4349147	2375187	0	0	3173395	0	2053181	4195407	0	0	0	0	0	0	0	0			2690
2691	359.311	3063526	3222386	0	0	0	0	0	0	0	0	0	0	0	0	0	2931417	0	0	6936327	0			2691
2692	359.316	0	2948466	1902766	2770060	11853028	5535772	0	0	2486298	6863369	0	1969237	1949611	0	5141264	0	4724397	0	0	3867697			2692
2698	359.983	0	0	0	0	0	0	0	0	0	0	0	0	2415619	0	6415207	0	52816656	50320688	0	0			2698
2699	359.988	0	0	0	0	0	0	0	0	0	0	0	0	0	0	3175784	0	8992528	157119792	0	0			2699
2700	360.214	0	0	0	0	4285814	0	0	0	0	4348563	0	0	1969185	0	0	0	0	0	0	0			2700
2702	360.311	0	0	0	0	2396550	0	0	2570824	0	0	0	0	0	0	0	0	0	1848167	0	0			2702
2704	360.324	906683200	728949696	464185632	83717864	69338504	380042400	209452448	44301388	479263872	90930848	1612120832	205648064	25976880	162355888	295166880	679930176	0	343864672	1685514112	17630358			2704
2707	360.976	0	0	0	0	0	0	0	0	0	0	0	0	0	0	10263530	0	88533928	86226384	0	0			2707
2708	360.978	0	0	0	0	0	0	0	36719784	0	0	0	0	0	0	28263402	0	339012512	345044448	0	2480855			2708
2714	361.167	0	0	0	0	8390161	0	0	0	2977232	6188837	0	0	0	0	0	0	0	0	0	0			2714
2715	361.198	0	2277421	12495260	0	2110486	2119972	0	0	0	0	0	0	0	0	0	2736586	0	0	0	0			2715
2716	361.204	2532272	0	0	0	2498071	0	0	0	0	2518314	0	0	0	0	0	0	0	0	0	0			2716
2717	361.21	0	0	0	0	3703832	0	3811858	1962183	0	0	0	3798306	2218149	0	0	0	0	0	0	0			2717
2719	361.243	0	3193906	0	0	9420318	4548906	0	2954444	0	9006896	0	1885478	0	0	5289998	0	0	0	0	0			2719
2721	361.27	0	0	0	0	17262114	0	0	0	0	11183924	0	14625065	0	0	0	0	0	0	0	0			2721
2727	361.321	0	0	0	3361607	0	0	0	0	0	2350908	0	3264303	0	0	0	0	0	0	0	0			2727
2729	361.344	28214206	13825084	34236848	3124041	23946798	24128824	0	0	0	12525376	0	5081393	0	74914576	6626332	33548764	0	0	46802964	0			2729
2733	361.981	0	0	0	0	0	0	0	3433268	0	0	0	0	0	0	2976369	0	21711934	0	0	0			2733
2743	362.273	0	0	0	0	3510981	0	1863827	2707806	2547005	2751950	0	3736984	0	0	0	0	0	0	0	0			2743
2745	362.303	10116135	8490143	8122922	0	1936586	0	4351639	0	0	0	0	0	0	9943912	0	11950681	0	3108523	110127256	0			2745
2749	362.339	8440875	6218915	5955119	0	2181328	3397062	0	0	0	0	0	0	0	11258732	3271842	5260894	0	1911985	39282844	0			2749
2753	362.974	0	0	0	0	0	0	0	0	0	0	0	0	2324879	0	6248697	0	45632728	44676888	0	0			2753
2756	363.148	0	0	0	0	4141908	0	0	2652635	0	4178004	0	0	0	0	0	0	0	0	0	0			2756
2763	363.217	0	0	0	2351097	0	4607557	0	4393445	0	0	0	0	0	0	0	0	0	0	0	0			2763
2767	363.251	0	0	2041510	0	0	0	2060042	0	0	0	0	0	0	0	0	1816276	0	0	0	0			2767
2769	363.287	0	0	4932266	0	0	0	0	0	0	0	0	0	0	1817032	0	2482905	0	0	0	0			2769
2772	363.311	0	0	0	1822722	2643311	2510931	0	0	0	2033261	0	0	0	0	2481959	0	2033677	3706193	0	0			2772
2774	363.323	1888921	0	4815535	0	2617201	0	0	0	0	2206319	0	0	0	4894668	0	2886878	2699023	0	4267298	0			2774
2776	363.343	2696347	0	0	0	0	0	0	0	0	0	0	0	0	2963918	0	0	0	0	10764580	0			2776
2783	364.216	0	0	0	10862681	2493955	0	4532096	12727925	0	4777209	60966156	9788020	0	0	0	0	0	0	0	0			2783
2785	364.233	0	0	0	0	4302854	2214874	1988994	0	1934206	4382971	0	0	2421303	0	0	0	0	0	0	0			2785
2788	364.282	0	0	0	0	0	0	0	0	2434563	0	0	2139260	0	0	0	0	0	0	2950053	0			2788
2790	364.285	0	0	4094766	0	3656719	3211489	2526089	0	0	0	0	0	0	0	0	0	0	0	0	0			2790
2802	365.127	0	0	0	0	5099674	1871198	0	1934330	0	4921733	2017681	0	0	0	0	0	0	0	0	0			2802
2807	365.166	0	0	0	0	16459936	0	0	0	0	73073032	0	0	0	0	0	0	2462263	2562697	0	5736083			2807
2815	365.219	0	0	0	1849274	0	0	2452731	2596615	0	0	0	2267369	4024508	0	0	0	0	0	0	0			2815
2820	365.266	2187638	0	3640241	0	3607728	0	3324417	0	0	2671003	1880741	0	0	0	0	2242527	0	0	3291182	0			2820
2823	365.291	0	0	0	0	2335413	0	0	0	2087527	0	0	2152689	2935494	0	0	0	0	0	0	0			2823
2824	365.303	2019194	0	7080886	0	2470582	0	4025350	2500884	0	0	0	0	0	4778133	1852993	3082212	0	0	2532403	0			2824
2826	365.339	1910143	0	0	0	0	0	0	0	0	0	0	0	0	2271385	0	1891561	0	0	0	0			2826
2829	366.17	0	0	0	0	4014406	0	0	2802067	0	13036071	0	0	0	0	0	0	0	0	0	0			2829
2832	366.232	0	0	0	54669596	18651472	60481540	0	56672156	79019720	47702576	559220288	42103648	101319496	0	0	0	0	0	0	0			2832
2833	366.249	0	0	0	0	5591379	4054535	0	0	3372230	7394867	0	0	0	0	0	0	0	0	0	0			2833
2836	366.275	0	0	0	0	2711383	0	0	2268579	1991625	0	0	1916006	0	0	0	0	0	0	0	0			2836
2837	366.3	0	3287123	1850173	0	0	0	0	0	0	2134075	0	0	0	0	4451027	0	0	2860876	4458175	0			2837
2841	367.163	0	0	0	0	9073131	5907603	0	7257128	0	39486144	0	1932497	0	0	0	0	2784133	1895394	0	2574197			2841
2844	367.216	0	0	0	2372992	5543412	0	0	0	0	8846025	0	2803160	0	0	3472219	0	4773774	2526187	0	19117946			2844
2845	367.217	0	0	0	0	4070900	0	0	0	0	5760714	0	0	0	0	4800347	0	0	0	0	0			2845
2849	367.235	0	0	0	10285441	3961335	11608221	4921589	11530290	0	10160844	55068352	0	17720272	0	0	0	0	0	0	0			2849
2851	367.252	0	3845826	0	0	10232314	4633760	0	5419061	0	9044687	2725570	0	0	0	2938720	0	0	0	0	2237823			2851
2852	367.259	0	0	0	0	2898427	2068641	0	2164790	0	1942992	0	0	2486227	0	0	0	0	0	0	0			2852
2855	367.282	2621029	0	3457221	0	0	0	0	0	2052398	2169044	0	0	0	3528043	0	2668784	0	2397175	1941834	0			2855
2856	367.296	0	0	0	3938696	3891714	0	8050941	0	0	2702550	0	10675169	15447000	0	0	0	0	0	0	0			2856
2859	367.332	0	0	0	0	7291400	0	0	41631808	0	6659804	3992269	0	0	0	0	0	0	0	0	0			2859
2869	368.219	0	0	0	0	0	2807607	0	0	0	0	0	0	2385496	0	0	0	0	0	0	4330481			2869
2873	368.28	0	0	0	0	0	2514752	1975160	2596304	0	0	0	0	0	0	0	0	0	0	0	0			2873
2875	368.291	0	0	0	0	0	1931202	0	0	0	0	0	3242077	4151394	0	0	0	0	0	0	0			2875
2878	368.316	0	7139138	0	0	7428781	0	0	2606294	0	4080502	0	0	2391398	0	6920194	0	0	3957421	10312671	0			2878
2884	369.141	0	0	0	0	0	0	0	2104916	0	0	0	0	0	0	2857090	0	6365407	0	0	4392032			2884
2886	369.162	0	0	0	0	6600508	4002252	0	4858199	0	27247612	0	0	3160285	0	0	0	0	0	0	2547811			2886
2889	369.183	0	1936044	3906001	0	5290815	4009935	0	0	0	2397183	0	0	2352352	0	0	0	0	0	0	1877093			2889
2892	369.199	8394578	0	9569748	0	0	0	0	0	0	0	0	0	0	15572551	0	9426427	0	0	12309600	0			2892
2896	369.209	5783379	0	0	0	6247236	0	0	0	0	3809283	0	0	0	0	0	0	0	0	0	0			2896
2897	369.215	0	0	0	0	3793733	0	0	0	0	3909636	0	0	0	0	4174989	0	0	0	0	2556521			2897
2899	369.231	0	46655412	1864664	26759758	536283968	447152608	75710960	625148288	64479220	672728064	577308608	127104208	507839712	0	252766352	3753472	171274480	192215888	5928037	186280048			2899
2903	369.275	0	0	0	7102035	9939791	0	0	0	0	5352461	0	22385882	0	0	0	0	0	0	0	0			2903
2904	369.297	3851103	0	3470818	0	2030163	2334177	0	2038636	0	0	0	0	0	3314259	1835162	3173897	0	2653533	3796079	0			2904
2909	369.347	0	0	0	0	8917851	0	0	59646324	0	13485080	4028398	0	0	0	0	0	0	0	0	0			2909
2911	369.351	0	15214529	0	80212568	9245532	115769832	131498496	283705728	258277376	5001241	0	198931680	238552304	0	11215011	1909777	0	0	0	9910394			2911
2913	370.147	0	0	0	0	0	0	0	0	0	0	0	0	0	0	16165153	0	5264277	202669040	0	0			2913
2924	370.212	0	0	0	0	0	0	2713709	0	2627162	2258594	0	0	0	0	0	0	0	0	0	0			2924
2931	370.235	0	9803825	0	5248696	88656880	57942648	0	79725056	0	115934376	0	0	58680692	0	46336304	0	24732068	26881032	0	36112616			2931
2936	370.278	0	0	0	0	2938874	3588224	0	6348293	0	0	0	4601179	0	0	0	0	0	0	0	0			2936
2939	370.332	0	4294718	0	1918146	7042051	0	0	3311629	0	3874997	0	0	0	0	6703423	0	2017718	3489818	6911240	0			2939
2944	371.101	0	2308770	0	0	4663432	0	0	0	0	4593968	0	0	0	0	1823164	0	10140229	0	0	0			2944
2949	371.163	3810384	2876075	6919923	0	0	0	2203368	5743248	0	0	0	0	0	12853048	13228486	8214293	11051601	17657012	6053253	0			2949
2950	371.174	0	0	0	0	3559572	1877523	0	0	0	2808636	0	0	0	0	0	0	0	0	0	0			2950
2952	371.188	4427860	1977518	0	0	13763734	2152213	2371307	1937300	2801856	11326782	0	2399187	2156542	0	0	0	0	0	0	3498337			2952
2955	371.224	41764952	7571635	0	0	88296608	17218332	0	0	0	73336128	0	0	0	0	13165008	5326622	5916252	0	0	7186790			2955
2957	371.228	0	0	0	0	0	0	0	0	0	0	1969917	0	0	0	5316049	0	12794461	0	0	3340646			2957
2958	371.235	0	0	0	0	0	0	0	2185884	0	3973958	0	0	2056709	0	0	0	0	0	0	0			2958
2959	371.238	0	0	0	0	7049375	0	0	0	0	8838470	3687679	0	0	0	4166099	0	2263135	2366657	0	3326311			2959
2964	371.264	0	4365496	0	0	11775140	4546338	0	0	0	9807178	4487427	3104222	0	0	7222743	0	0	0	0	2453355			2964
2969	371.316	6936676	53684416	70168328	6594348	521604256	243663664	352649984	96076456	0	143951184	69798152	35067364	0	67460936	13810143	19066668	0	69516496	14458268	6603121			2969
2970	371.327	0	0	0	0	2757294	2310956	0	0	0	2194772	0	0	0	0	10650081	3000109	5165680	0	3714462	2935155			2970
2976	371.363	0	0	0	14840625	7883957	5524274	0	74891952	0	10724698	0	9672171	0	0	0	0	0	0	0	0			2976
2980	372.143	0	0	0	0	0	0	0	4059437	0	0	0	0	0	0	2725993	0	0	22281580	0	0			2980
2982	372.166	0	0	0	0	0	0	0	0	0	0	0	0	0	2430906	2028653	1975721	2186511	2543984	0	0			2982
2988	372.228	9736415	0	0	1842064	17894730	4463556	4862835	0	0	13573606	2102158	3361376	3304086	0	3226232	0	0	0	0	2183657			2988
2994	372.275	0	0	0	0	6040915	2386891	2430329	0	0	3508718	0	0	0	0	0	0	0	0	0	0			2994
3000	372.319	0	13433158	17170338	0	95980888	34005972	0	0	0	28362228	0	7429741	533792416	17080270	3622023	5853120	2502700	0	3810870	2145781			3000
3004	372.347	2062063	5525834	6369190	0	12866912	0	0	0	0	7068154	0	0	0	4157394	4076172	3663812	2817842	0	6478395	2428409			3004
3021	373.224	0	0	0	0	7607802	5299310	0	5476317	0	10299016	3899935	0	0	0	4112162	0	2591197	2094650	0	3533423			3021
3022	373.225	4218216	0	2150958	0	3363834	0	2715639	0	2847642	0	0	0	0	2974791	0	2708039	0	0	0	0			3022
3023	373.226	0	0	0	0	10833402	0	0	0	0	10112649	0	0	0	0	3623202	0	0	3265595	0	4140655			3023
3030	373.322	0	2420690	0	0	9276939	3332735	0	0	0	2905241	2417709	0	0	2561109	0	0	0	2304078	0	0			3030
3031	373.344	0	0	2829888	0	0	0	0	0	0	0	0	0	0	1895512	0	1889369	0	0	0	0			3031
3035	374.211	0	6373970	6344905	0	7681705	2500890	0	7737473	0	4946731	0	0	1923519	8724688	0	8909022	2401953	0	3413855	2438904			3035
3038	374.254	3590650	0	7373007	0	10016432	2493730	2054784	9747592	1966347	3175218	0	0	2493893	0	0	2090212	0	5023491	0	0			3038
3039	374.269	0	0	0	0	2681011	2144036	1932930	2413195	0	2123828	0	2014080	2729415	0	0	0	0	0	0	0			3039
3041	374.288	0	0	0	0	2875575	2368552	2316421	0	4368911	2808632	0	3630979	4685770	0	0	0	0	0	0	0			3041
3042	374.303	13056513	25438814	22343896	1955708	0	7472427	0	3916432	5986832	3818810	0	2655109	0	13615325	12250079	10965228	0	6503181	150368112	0			3042
3045	374.363	0	0	2113249	2273411	0	0	0	0	0	4679492	0	0	0	3814629	0	4260085	0	0	1858935	0			3045
3050	375.175	0	0	0	0	4332374	0	0	3082019	0	0	0	4900869	0	0	5375099	0	0	0	0	0			3050
3057	375.214	0	2896613	16286057	0	0	0	0	0	0	0	0	0	0	3089759	0	3504506	0	0	0	0			3057
3064	375.249	0	0	0	0	3552099	0	0	2418480	0	0	0	2756112	0	0	0	0	0	0	0	0			3064
3065	375.251	0	1897195	2976623	0	2000483	0	0	0	0	0	0	0	0	0	0	0	0	3665865	0	0			3065
3069	375.259	0	17693420	0	3741932	43716452	0	0	0	0	37791704	0	0	0	2052710	23841930	5020033	0	0	0	9984909			3069
3071	375.289	0	0	0	1978607	2556266	0	0	0	2148478	0	0	0	0	0	0	0	0	0	0	0			3071
3073	375.306	3072146	6165235	5687672	0	0	0	0	0	0	0	0	0	0	2978668	2242707	2399624	0	0	33796112	0			3073
3075	375.323	3441301	0	7082363	0	0	0	0	0	0	0	0	0	0	8010095	0	5812619	0	0	6641682	0			3075
3076	375.36	3772058	2929403	6963585	0	0	0	2027287	0	0	0	0	0	0	5723508	1897628	7891344	0	0	3442712	0			3076
3079	376.174	0	0	0	0	0	0	0	1930958	0	0	0	0	0	0	2329394	0	0	4548227	0	0			3079
3081	376.203	3371799	1827707	0	0	0	0	0	0	0	0	0	0	0	0	0	2000918	0	0	0	0			3081
3085	376.222	0	6964094	0	0	15355923	0	0	0	0	19855482	4664278	2628769	0	0	20630842	0	0	3866765	0	14052377			3085
3087	376.259	0	15420292	11981332	3548004	16805914	0	0	0	0	7086209	0	2723495	0	0	14220609	0	0	0	0	3095583			3087
3088	376.263	0	2876804	0	0	7580699	2930827	0	2665437	0	6106242	0	0	0	0	4814146	0	0	0	0	2381344			3088
3090	376.298	82570024	143158160	41865756	6137192	10815521	40781456	3808664	0	0	19159176	0	8020141	0	16155135	53833032	42660388	0	0	51998896	39636004			3090
3093	376.319	29649704	37718924	37966364	2107755	7176229	10024597	34956700	7828967	13179634	8126603	0	6193328	5184771	36471296	15625548	23556648	0	11354273	199225520	0			3093
3108	377.257	0	2437151	0	0	4995281	0	0	0	0	4494634	0	1900352	1951895	0	4116988	0	0	2281825	0	0			3108
3109	377.263	0	2897952	0	0	3394770	0	2049567	0	0	0	0	0	0	0	3747325	0	0	2081122	0	0			3109
3110	377.265	0	0	0	0	2565842	0	0	2175628	0	2121003	0	0	0	0	0	0	0	0	0	0			3110
3112	377.301	18037694	31992870	8702658	0	2319065	0	0	0	0	4051250	0	0	0	3269783	12006916	9468614	0	2747754	11809113	9055419			3112
3113	377.303	15764414	8840230	42046144	3102691	7261401	0	0	0	0	5438770	0	2435399	3942814	20976280	4270597	14840518	0	0	9242969	0			3113
3115	377.318	0	0	2693829	0	0	0	0	0	0	2102581	0	0	0	4386458	0	2385609	0	0	0	0			3115
3117	377.322	6349761	8156201	8145605	0	0	0	0	0	0	1902901	0	0	0	8063643	2999304	5001929	0	0	43561308	0			3117
3118	377.326	0	2534442	0	0	7047389	0	0	2641047	0	3465526	0	0	0	0	2499081	0	2828588	0	0	0			3118
3119	377.339	2545091	2575916	7238344	0	2078944	0	2874409	0	0	0	0	0	0	6400669	0	4396748	0	0	6525279	0			3119
3121	378.162	0	0	4114260	0	0	0	0	0	0	0	0	0	0	5284638	0	5955410	0	0	0	0			3121
3124	378.195	0	0	0	2390611	10049918	0	0	0	4195275	10947018	0	0	0	0	0	0	0	0	0	0			3124
3127	378.236	0	0	0	0	0	0	0	2219832	0	2498514	2403585	4815833	2404915	0	0	0	0	0	0	0			3127
3132	378.3	0	0	3231083	0	2974098	2008583	2529969	0	0	1947357	0	0	1941565	0	0	0	0	0	0	0			3132
3142	379.143	0	0	0	0	2825263	0	0	1929690	0	3287662	0	0	0	0	3090280	0	0	0	0	5090777			3142
3148	379.198	0	0	0	0	2064441	1889971	0	0	0	2052728	0	0	0	0	0	0	0	0	0	0			3148
3151	379.22	0	0	0	0	7853629	4589752	0	0	0	3307132	0	0	0	0	0	0	0	0	0	0			3151
3155	379.282	2292468	0	3733525	0	2002505	0	3206462	0	0	0	0	0	0	3719121	0	3358220	0	2019082	3199146	0			3155
3158	379.318	8045818	5441901	20259866	0	5543504	2515659	0	2919930	2076239	3612301	0	0	0	13444055	0	11160593	0	0	7703216	0			3158
3161	380.188	0	0	0	7726931	4523764	0	0	0	0	5405476	0	0	0	0	0	0	0	0	0	0			3161
3164	380.211	0	0	0	4835158	20853496	0	2310084	0	0	31238952	0	0	0	0	0	0	0	0	0	0			3164
3167	380.277	7544213	5144078	5854403	0	0	0	0	0	0	0	0	0	0	4799606	0	10878131	0	0	38179672	0			3167
3171	380.322	2208668	0	4010187	0	0	0	0	0	0	0	0	0	0	3586685	0	0	0	0	0	0			3171
3179	381.214	0	0	0	0	3803063	1906239	0	2584405	0	5808088	0	0	2552347	0	0	0	0	0	0	0			3179
3184	381.236	0	0	0	2184669	0	0	3909722	0	6502710	0	0	0	2583582	0	0	0	0	0	0	0			3184
3185	381.261	0	0	4404595	0	3681728	0	3837022	3582814	0	2171873	0	0	2710050	0	0	2539354	0	4059830	0	0			3185
3186	381.267	0	5029560	0	0	15410113	0	0	4706655	0	10959842	0	0	0	0	3981585	0	0	5580984	0	2395954			3186
3189	381.28	1871930	0	0	0	0	0	0	0	0	0	0	0	0	0	0	2132830	0	0	7273480	0			3189
3190	381.297	37604924	17723068	14476665	4301286	7478215	3013199	0	0	0	6519783	3394253	0	0	22045986	9435415	23274848	2762919	0	15787019	3150647			3190
3191	381.311	0	1988287	3637628	0	12225481	0	0	0	4996415	7085034	0	0	0	0	0	1912163	0	3436737	0	0			3191
3200	382.204	0	0	0	28334176	10357876	0	0	0	93095344	19786888	0	0	0	0	0	0	0	0	0	0			3200
3204	382.226	0	0	0	9754723	27505784	0	0	0	0	43019404	0	0	0	0	0	0	0	0	0	0			3204
3206	382.295	0	0	0	0	4535430	0	2059511	2416159	0	2289816	0	0	0	0	0	0	0	0	0	0			3206
3207	382.301	7444198	3265389	2205231	0	1979527	0	4041464	0	0	0	0	0	0	5209552	1925094	4871694	0	0	3745982	0			3207
3216	383.188	0	0	0	0	3647795	2260430	0	0	0	4366648	0	0	0	0	0	0	0	0	0	3485815			3216
3218	383.207	0	0	0	0	0	0	0	2104524	0	0	0	4365588	2542444	0	0	0	0	0	0	0			3218
3219	383.208	0	0	0	0	9964855	2844114	0	2174412	2715178	8389947	0	0	0	0	2137252	0	0	0	0	2116218			3219
3220	383.21	0	0	0	0	4410680	2503122	0	0	0	4145980	0	0	2435948	0	0	0	1901933	0	0	2940539			3220
3222	383.224	5759875	0	0	0	9121082	0	0	0	0	6692159	0	0	0	0	0	0	0	0	0	0			3222
3223	383.23	0	0	0	0	5565755	0	0	0	0	7953728	8512499	0	0	0	0	0	0	0	0	0			3223
3225	383.247	0	0	0	0	3599679	2754010	0	0	0	3496770	0	0	0	0	0	0	0	0	0	0			3225
3226	383.252	0	0	0	0	3427647	2912219	0	0	0	3921219	0	10093851	0	0	0	0	0	0	0	0			3226
3230	383.291	0	0	0	0	3052359	0	0	21490396	0	0	0	18148642	0	0	0	0	0	0	0	0			3230
3232	383.327	0	0	0	0	2765134	0	1895826	0	0	2566993	2301954	0	0	0	0	0	0	0	0	0			3232
3245	384.255	0	0	0	0	0	0	1967391	0	3097775	0	1934993	2956748	0	0	0	0	0	0	0	0			3245
3246	384.265	0	0	4237210	0	1988613	0	2557472	0	0	0	0	0	0	0	0	0	0	3851094	0	0			3246
3249	384.286	0	0	0	0	1967882	0	0	0	0	0	0	2734033	2163237	0	0	0	0	0	0	0			3249
3250	384.294	0	0	0	0	0	2794162	0	0	2501299	0	0	4627923	0	0	0	0	0	0	0	0			3250
3253	384.311	0	0	0	0	2467855	0	0	0	0	0	0	0	0	0	2214799	0	0	0	2957357	0			3253
3254	384.347	0	0	0	2284680	20411926	5717181	3076141	0	2479802	9688585	2063007	0	0	0	1904791	0	0	0	0	0			3254
3258	385.169	0	2133112	0	0	2841272	0	0	0	0	3541663	8184094	0	0	0	0	0	0	2472485	0	3080659			3258
3262	385.19	0	0	0	0	2055868	2288238	0	0	0	2662051	0	0	0	0	0	0	0	0	0	0			3262
3263	385.204	17195230	10123647	0	0	238491328	0	75631280	50441292	63661864	207818400	0	53476980	49434308	0	37590096	3036688	32755286	0	0	28275162			3263
3264	385.226	0	2040707	0	2249221	12259011	0	2175668	0	2138411	10170025	0	0	0	0	5412949	0	3336283	0	0	4429278			3264
3272	385.28	0	7068045	0	0	23365326	0	0	0	0	21687986	0	0	0	0	16282721	0	5034601	0	0	4364775			3272
3273	385.292	2296046	0	2404957	2155535	3225296	0	2399934	0	0	2069429	0	2507910	0	4797421	4118628	3181600	0	0	5227235	0			3273
3276	385.331	0	0	0	0	3854040	0	0	0	0	0	0	0	2043100	0	0	0	2365557	2301515	0	0			3276
3277	385.347	0	0	0	0	0	0	0	0	0	0	0	0	0	0	0	0	3367545	0	0	0			3277
3286	386.207	3271059	2145341	0	0	41424772	0	0	0	0	34156380	0	0	0	0	7970093	0	6836049	0	0	6597263			3286
3288	386.221	0	0	0	0	0	4010569	0	0	0	3141472	0	0	0	0	3728688	0	2826581	0	0	4278929			3288
3290	386.265	0	0	0	0	4545426	0	2138965	0	0	2102120	0	0	2584961	0	0	0	0	0	0	0			3290
3294	386.281	0	0	0	0	0	0	0	0	0	2109803	0	0	0	0	2191165	0	0	2229032	0	0			3294
3298	386.326	5258664	48214612	10187043	9783972	50681756	612437568	0	0	0	34336628	104583632	0	0	3211440	6335815	19232988	0	39528756	89601960	0			3298
3303	387.151	0	0	0	0	0	0	0	4964814	0	0	0	0	0	0	5230079	0	0	0	0	5518141			3303
3306	387.18	0	0	0	0	0	0	0	0	0	0	0	0	0	0	7976454	0	2482761	1893371	0	0			3306
3307	387.184	0	0	0	0	0	0	0	2100436	0	3713042	6746711	0	0	0	0	0	0	0	0	2005314			3307
3308	387.193	0	6460155	12777931	0	31275084	0	8575974	0	3014700	10115092	0	3572706	0	0	5383688	1950331	0	4214270	0	5214020			3308
3310	387.201	0	0	0	0	0	0	0	0	0	0	0	0	0	2392920	0	2155388	0	0	0	0			3310
3312	387.205	0	0	0	0	6238286	0	0	0	0	6262806	0	0	0	0	2438667	0	0	2151425	0	4894535			3312
3316	387.242	0	3906309	0	0	19212374	0	0	0	0	22007836	0	3579883	0	0	9711123	0	0	0	0	9245517			3316
3317	387.269	0	0	0	0	3005531	0	0	0	0	2712610	0	2259952	0	0	0	0	2974816	0	0	2625362			3317
3318	387.277	0	0	0	0	3513436	0	0	0	0	3971107	0	0	2313781	0	2862619	0	0	2052626	0	0			3318
3321	387.33	0	12595990	2458598	2853176	11370599	82120504	0	0	0	7958573	0	4632572	3266623	0	0	4851092	0	8598046	22476900	0			3321
3333	388.196	0	0	2384016	0	6822166	0	0	0	0	2467535	0	0	0	0	0	0	0	0	0	0			3333
3337	388.245	0	0	0	0	3537184	0	0	0	0	4261080	0	0	0	0	2121974	0	0	0	0	1840137			3337
3339	388.254	0	0	0	0	2614050	0	0	0	0	2003162	0	0	0	0	2050296	0	0	5579514	0	0			3339
3340	388.282	1852177	3826641	0	0	0	0	0	0	0	0	0	0	0	0	2306302	0	0	0	22808860	0			3340
3345	388.342	0	3140573	8784557	0	19118388	0	0	0	0	5459178	0	0	0	8888888	2076940	2489936	0	0	2414887	0			3345
3346	388.355	14099230	10968031	6339248	0	0	0	0	0	0	0	0	2359484	0	2238010	3044111	9138771	0	0	21657898	0			3346
3352	389.198	3516349	2348168	0	3354704	41654756	0	11128101	0	9996601	31822220	0	7862621	0	0	5720017	0	5400151	0	0	6415551			3352
3354	389.23	0	0	4577118	0	0	0	0	0	0	0	0	0	0	2142953	0	3400439	0	0	0	0			3354
3355	389.235	3211204	0	0	0	1911530	0	0	0	0	2041234	0	0	0	0	0	0	0	0	0	0			3355
3357	389.275	0	8440983	0	0	16349682	6714594	0	0	0	16200090	0	0	0	0	12660706	0	0	0	0	4811981			3357
3358	389.277	0	0	2924391	3780700	0	0	0	0	0	0	0	6484333	0	0	0	0	0	0	0	0			3358
3360	389.301	0	0	0	0	2051063	2437864	0	2198400	0	0	1889060	0	0	0	0	0	0	0	0	0			3360
3363	389.339	0	0	4041588	0	0	0	0	0	0	0	0	0	0	3217663	0	2321163	0	0	2283497	0			3363
3364	389.346	0	0	1975669	0	5162496	0	0	2932105	0	0	0	0	9599404	2215168	0	0	0	0	0	0			3364
3365	389.358	4327388	2647208	1944951	0	0	0	0	0	0	0	1876397	0	0	0	0	2569487	0	0	5724653	0			3365
3367	389.375	0	1844396	3097467	0	0	0	2037058	0	0	0	0	0	0	5295878	0	2445074	0	0	2680304	0			3367
3371	390.198	0	0	0	2908394	0	0	0	0	0	15794761	3307570	2698271	0	0	0	0	0	0	0	0			3371
3372	390.202	0	0	0	0	7844528	2224048	2107336	0	0	6896202	0	0	1926730	0	0	0	0	0	0	0			3372
3374	390.278	0	0	0	0	3896512	0	0	1927753	0	3032664	0	0	0	0	2035403	0	0	0	0	0			3374
3377	390.298	5858448	9657703	6050869	0	0	0	4453847	0	0	0	0	0	0	4444098	5662928	4425665	0	0	73874088	0			3377
3378	390.313	0	0	1851448	0	10201799	0	0	0	0	5591647	0	0	0	2110405	0	0	0	3491052	2616489	0			3378
3385	391.164	7308600	7501338	24542438	0	2631031	2203785	0	0	0	2108162	0	0	0	4224117	3156891	9993319	0	0	0	0			3385
3397	391.272	0	0	0	0	2692494	0	0	0	0	1902358	0	0	0	0	2254773	0	0	0	0	0			3397
3399	391.284	10870095	51852852	30194942	66272660	268508032	108630696	76041848	111743256	79350360	210572064	0	76317424	81203984	24939662	214825392	31644798	239797376	26987994	12045162	306181728			3399
3401	391.301	0	2623542	0	0	0	0	0	0	0	0	0	0	0	0	2726332	0	0	0	16104301	0			3401
3406	391.342	0	0	0	0	3920796	0	0	0	0	1945380	0	0	3073822	0	2195397	0	2579606	0	0	0			3406
3407	391.355	3396957	0	4480268	0	2731935	0	2972292	0	0	2733350	0	0	0	5874845	2160584	5367948	1881754	1898988	6110072	2073699			3407
3412	392.195	0	0	0	0	0	1996916	0	0	0	7822280	0	1908137	0	0	0	0	0	0	0	0			3412
3414	392.222	0	2391799	1854911	0	2332243	0	0	2403807	0	1895373	0	0	0	3993939	0	2905396	0	0	0	0			3414
3417	392.288	3661332	14190341	7691725	0	55499872	22676362	0	23163372	0	45208536	0	16384956	17443792	6288737	48708264	7505216	43058584	6459092	3825715	78296864			3417
3418	392.293	2156053	3726086	0	0	0	0	0	0	0	0	0	0	0	1962338	0	0	0	0	4063284	0			3418
3421	392.314	9317913	17590026	14298578	0	2065767	0	0	0	2745577	0	0	0	0	11591014	10033837	9248069	0	6122714	130317368	0			3421
3427	393.083	7124659	0	0	0	0	0	0	0	0	0	0	0	0	2852874	0	0	0	0	3626196	0			3427
3432	393.198	0	0	0	0	18328864	0	0	0	0	84743304	0	0	0	0	2626434	0	0	0	0	5802966			3432
3433	393.21	2053324	0	0	0	4751651	2536542	4766648	0	0	4413581	2632213	0	0	2319397	14568324	0	29795992	11603899	5028078	3519448			3433
3437	393.273	0	0	0	0	2426160	0	0	2881726	0	0	0	0	2372748	0	0	0	0	0	0	0			3437
3439	393.286	0	7649241	34815644	0	8695091	0	0	0	0	2883228	0	0	0	4611638	3429271	4228611	0	0	0	0			3439
3441	393.291	0	0	0	0	0	0	0	0	0	4540573	0	0	0	0	5483416	0	4053679	0	0	8574952			3441
3444	393.298	105248480	102430680	222494368	9092821	255270192	111350896	0	117707456	84806520	120951968	351802912	58524808	0	407170624	25140122	92929544	4911793	115609552	143686912	4786154			3444
3448	393.317	0	3646431	3317411	0	0	0	0	0	0	0	0	0	0	3108412	2106783	0	0	0	29220100	0			3448
3449	393.334	2178277	2141667	6809255	0	1941821	0	3148237	1888459	0	0	1982505	0	0	4433472	0	2432013	0	0	0	0			3449
3454	394.167	0	0	0	2329442	9735661	3151676	2870873	0	0	7296328	2542256	2335033	0	0	0	0	0	0	0	0			3454
3463	394.261	7444384	4254891	0	0	0	0	0	0	0	0	0	0	0	0	0	0	0	0	3921349	0			3463
3466	394.289	0	1962673	7919472	0	2018311	0	0	0	0	0	0	0	0	0	0	0	0	0	0	0			3466
3471	394.301	24663976	24672436	52920180	3138936	46554632	0	197333104	0	0	23479650	0	0	305861984	93220624	5957775	21827274	0	0	32218574	0			3471
3474	394.329	2844590	3340473	6578040	0	0	0	0	0	0	0	0	0	0	8673048	0	0	0	0	31210962	0			3474
3483	395.185	0	0	0	0	4344518	3186603	0	0	0	3146257	0	0	0	0	0	0	0	0	0	0			3483
3484	395.195	0	0	0	0	10278600	0	0	0	0	42718740	0	1883918	0	0	0	0	0	0	0	3264882			3484
3488	395.252	0	0	0	0	2051284	4202555	0	0	0	0	2362721	0	0	0	0	0	0	0	0	0			3488
3491	395.283	0	2849161	0	0	8683227	4607554	0	4302958	0	9149988	0	1986592	0	0	4130176	0	0	3851210	0	0			3491
3496	395.302	0	0	0	0	0	0	4371738	0	0	0	0	2014756	0	3091950	0	0	0	0	0	0			3496
3497	395.304	2943093	2408334	5943368	0	5144288	2189895	0	2477171	0	3480104	0	0	0	10149870	0	1968530	0	0	3665564	0			3497
3500	395.313	2375799	2002320	3994698	0	2104033	0	0	0	0	2804522	0	2077734	0	2346481	0	1896340	0	0	2457758	0			3500
3502	395.327	0	0	0	0	5463780	0	0	3845240	0	2667053	0	2675753	4528664	0	0	0	0	0	0	0			3502
3505	395.363	0	0	0	3409960	7601900	0	0	4638848	3894433	4915764	3167091	2733617	4928543	0	0	0	0	0	0	0			3505
3507	395.388	0	0	0	0	3852017	3887195	0	2271877	0	2337849	0	0	0	0	0	0	1961215	0	0	0			3507
3508	396.172	0	2306638	4330754	0	0	0	0	0	0	0	0	0	0	5937328	0	7280704	0	0	2120529	0			3508
3509	396.183	0	0	0	0	18169756	3247383	2851762	3644210	0	18638550	0	4427485	3685055	0	0	0	0	0	0	0			3509
3513	396.206	0	0	0	0	1973665	0	0	0	0	3570908	4129277	0	0	0	0	0	0	0	0	0			3513
3521	396.311	0	0	0	0	2708408	0	0	0	0	0	0	0	0	0	0	0	0	0	0	0			3521
3526	396.395	0	2543231	0	0	0	0	0	0	0	0	0	0	0	0	3915413	0	0	0	2364800	0			3526
3529	397.136	0	0	0	0	0	0	0	0	0	1950101	0	0	0	0	7882575	0	26516216	5051305	0	15145741			3529
3531	397.172	0	0	0	0	0	0	0	2309644	0	0	0	0	0	0	3008344	0	5876483	0	0	2927893			3531
3535	397.193	0	0	0	0	13484150	7718921	0	9203216	0	63477664	0	2239923	5791622	0	2098526	0	3169544	0	0	3341082			3535
3536	397.194	0	0	0	0	0	3954697	0	4260369	0	25745314	0	0	0	0	0	0	0	0	0	0			3536
3540	397.23	10181126	3252026	7649767	0	0	0	0	0	0	0	0	0	0	16388511	0	6947094	0	0	16121903	0			3540
3545	397.24	14707208	3195709	0	0	19673216	3424788	0	0	0	10098602	0	0	2338448	0	0	2781464	0	0	0	0			3545
3548	397.262	0	2127682	0	0	7123077	0	0	4319264	0	7354287	2968236	0	0	0	3842415	0	2226461	0	0	4298537			3548
3550	397.271	2767375	2342468	0	0	0	0	0	0	0	0	0	0	0	0	0	0	0	0	0	6361899			3550
3554	397.306	0	0	0	2396528	5580943	0	4589172	0	4198850	3355064	0	0	0	0	0	0	0	0	0	0			3554
3559	397.329	2329115	0	3653116	0	0	0	0	0	0	0	0	0	0	3067318	0	2776362	0	0	1977156	0			3559
3561	397.379	0	0	0	2048892	6749342	0	0	0	0	7268295	2457791	0	0	0	0	0	0	0	0	0			3561
3576	398.233	2387162	0	0	0	0	0	0	0	0	0	0	0	0	3598981	0	0	0	0	3067140	0			3576
3577	398.241	8936156	29506592	75989696	5991952	10031450	0	0	0	0	5780596	0	0	0	14987911	19050600	17035748	0	0	15466758	2151420			3577
3578	398.243	3757788	0	0	0	4162394	0	0	0	0	2035317	0	0	0	0	0	0	0	0	0	0			3578
3595	399.19	0	0	0	0	8172074	5030381	0	0	0	35961140	0	0	0	0	0	0	0	0	0	2688204			3595
3604	399.219	4970413	0	0	0	3024432	0	0	0	0	2388795	0	0	0	0	0	0	0	0	0	0			3604
3607	399.242	0	6362372	0	0	17273396	0	0	5444569	0	16681279	0	2493293	0	0	3585896	0	0	0	0	2995415			3607
3609	399.245	2101682	7130373	16925602	0	2053429	0	2974665	0	0	0	2266614	0	0	2842480	4014440	4320945	0	0	3299804	0			3609
3611	399.251	0	2856198	13222818	0	12868151	0	0	0	0	6447425	0	2353519	0	22041456	0	2226866	0	0	2340317	0			3611
3613	399.272	0	0	1995687	0	0	0	0	0	0	0	0	0	0	0	2414447	0	0	7778779	0	0			3613
3617	399.308	6262720	6501652	6751151	2172618	6107716	0	0	0	3378930	5079373	0	0	0	10982270	6230393	6652606	3263864	3108836	8436202	2141926			3617
3619	399.347	0	0	0	0	3969100	0	0	0	0	2635605	0	0	0	0	0	0	4833668	0	0	2659054			3619
3624	399.395	0	0	0	2463449	4362839	0	0	0	4081408	4126047	0	2264462	0	0	0	0	0	0	2977276	0			3624
3633	400.254	0	0	3200130	0	2178836	2504434	0	0	0	0	0	0	0	4395101	0	0	0	0	0	0			3633
3644	400.379	0	2051083	0	0	4884271	0	0	0	0	2061864	0	0	0	0	0	0	2827961	0	2498256	1979347			3644
3646	401.13	0	0	0	0	0	0	0	0	0	0	0	0	0	0	7750482	0	21585820	0	0	13893243			3646
3649	401.167	0	0	0	0	0	0	0	0	0	2706634	0	0	0	0	8397659	0	12013480	0	0	8541828			3649
3651	401.188	0	0	0	0	4307939	2810840	0	0	0	20437710	0	0	0	0	0	0	0	0	0	1966728			3651
3658	401.258	0	4338394	0	0	16991218	0	0	4342178	0	9681629	0	1927465	0	0	3951475	0	0	0	0	2406552			3658
3672	402.243	0	5134274	4198978	0	6352078	2418399	0	0	0	4097961	0	3467270	0	7366201	1887861	5673248	0	0	3777639	2678647			3672
3673	402.261	0	0	0	0	2916562	0	0	0	0	2239917	0	0	1939848	0	0	0	0	0	0	0			3673
3675	402.285	0	0	1923659	0	2360535	0	0	2014349	0	0	0	0	0	0	0	0	0	0	0	0			3675
3676	402.322	0	0	0	0	0	4060403	0	0	0	1923514	0	0	0	0	0	0	0	2371341	2017400	0			3676
3678	402.358	0	0	0	0	4947176	0	0	2775198	0	2426817	0	0	0	0	0	0	4165396	2808087	0	0			3678
3684	403.2	0	0	0	0	0	0	0	2692448	0	0	0	0	0	0	5190003	0	3095575	0	0	0			3684
3691	403.29	0	11374780	0	2054037	27682232	0	0	0	0	27802756	5090469	6408435	0	0	24733066	2664956	0	0	0	7944295			3691
3693	403.293	0	3822781	13870897	2600853	0	0	0	0	0	0	4506789	3845876	0	6065976	0	1899517	0	0	2709838	0			3693
3701	403.391	97943360	51527892	95782728	5634472	69887440	73768448	86169272	39295884	0	54975640	0	0	0	237041488	26191270	102499856	3777106	0	178160992	3661950			3701
3706	404.277	0	2400682	3465234	0	0	0	0	0	0	0	0	0	0	1932330	0	0	0	2055460	9250345	0			3706
3707	404.291	0	0	0	0	2550427	0	0	0	0	2789207	0	0	0	0	3739286	0	0	0	0	0			3707
3709	404.294	0	3076014	0	0	5349020	1945827	0	2361439	0	5562711	0	0	2872112	0	5427863	0	0	0	0	0			3709
3714	404.394	23928868	12521927	23070766	0	16697010	0	0	0	2819097	12342636	0	0	2275653	58013768	6293170	25413350	0	0	41895492	0			3714
3715	405.162	0	0	0	0	0	0	0	0	0	0	0	0	0	0	2694016	0	3627131	2147352	0	2914330			3715
3721	405.288	0	0	0	0	3423101	0	0	0	0	3533354	0	0	1989634	0	3221410	0	0	0	0	0			3721
3725	405.37	0	2088629	3035919	0	0	0	0	0	0	0	0	0	0	3812666	0	3226550	0	0	4506397	0			3725
3731	406.193	0	0	1906127	0	0	0	0	0	0	10141418	0	0	0	3191305	0	2393191	0	0	0	0			3731
3733	406.293	5677525	5756823	4651494	0	0	0	0	0	0	0	0	0	0	4576802	2425010	5690492	5337569	0	64243692	0			3733
3735	406.317	0	19899292	0	0	0	0	0	0	0	2725125	5559985	0	0	0	5609656	1935489	0	0	0	0			3735
3749	407.313	2185920	0	3802837	0	0	0	0	0	0	0	0	0	0	2875173	0	1968984	0	0	1991892	0			3749
3761	408.308	200344480	158041488	131238848	0	23493172	340271840	142318160	0	0	20807858	395780128	0	0	133069856	21588696	242747952	0	83353480	2774993408	3767559			3761
3765	409.162	0	2269283	0	0	0	0	0	0	0	0	0	0	0	0	16657347	0	0	3018873	0	0			3765
3767	409.175	15049843	12781158	56347788	2692595	6701820	0	0	2050790	0	2242414	0	0	4909381	18468100	2635207	9861868	0	0	4142717	0			3767
3774	409.271	3632266	8892030	9168036	0	17869586	0	0	0	0	10422659	0	0	167518560	14585116	0	0	0	0	2740372	2670064			3774
3777	409.299	0	0	0	0	4871961	2557931	0	2317572	0	4451721	0	0	0	0	0	0	0	2124960	0	0			3777
3779	409.312	46548116	38151816	29633710	0	7013148	51176432	0	0	0	5020044	0	0	0	32857382	5237741	56625928	0	0	624495232	0			3779
3781	409.343	0	2109584	3744949	0	13515555	0	0	0	0	5775763	0	3451514	0	2341679	0	0	0	9840812	0	0			3781
3782	409.344	0	0	0	0	0	0	0	9070863	0	0	0	0	4013418	0	2167798	0	0	0	0	0			3782
3786	410.178	3166560	3173220	12475772	0	0	0	0	0	0	0	0	0	0	3374600	0	2525127	0	0	0	0			3786
3789	410.275	0	2268029	2239891	0	4204541	0	0	2166768	0	2821214	0	0	0	2844194	0	0	0	0	0	0			3789
3791	410.313	0	0	0	0	0	0	0	0	0	0	0	0	0	0	0	2672612	0	2223040	19712900	0			3791
3792	410.315	5150081	3738503	3279261	0	0	0	1891286	0	0	0	5114230	0	0	3053100	0	6462437	0	0	63409028	0			3792
3793	410.324	0	0	0	4269781	0	0	0	0	0	0	3810168	2328934	0	0	0	0	0	0	6722438	0			3793
3802	411.151	0	0	0	0	0	0	0	0	0	0	0	0	0	0	7423468	0	26201092	0	0	10119101			3802
3806	411.217	0	0	0	0	0	1938146	0	2163926	0	0	1962521	0	2091781	0	0	0	0	0	0	0			3806
3809	411.256	5409377	0	0	0	9235683	0	0	0	0	7881526	0	0	0	0	0	0	0	0	0	0			3809
3813	411.278	0	0	0	0	3146984	0	0	0	0	2173243	0	0	4103955	0	0	0	0	0	0	0			3813
3818	411.321	0	0	0	1949596	0	0	0	0	3119791	0	0	5160024	0	0	0	0	0	0	0	0			3818
3825	411.383	0	0	0	2101160	6358273	0	0	0	0	2846034	0	0	2298666	0	0	0	0	0	0	0			3825
3831	412.295	2226523	0	2636665	0	0	0	0	0	0	0	0	0	0	7395383	0	0	0	0	6962513	0			3831
3844	413.221	0	0	0	0	5703347	2236404	0	0	0	6128875	0	0	0	0	0	0	0	0	0	0			3844
3848	413.257	0	4207227	0	0	21884604	0	2085914	0	0	20677874	3753868	0	0	0	7467067	0	2951871	0	0	4624843			3848
3849	413.266	70387784	46746236	50810980	0	38235836	0	0	0	0	39199988	0	0	0	84410680	60067900	71061104	24870594	0	55217716	29256140			3849
3851	413.294	0	0	0	0	3476165	2431495	0	1910740	0	0	0	0	0	0	0	0	0	2046234	0	0			3851
3853	413.301	0	0	0	0	2010822	0	0	0	0	2484477	1978260	2528829	3479765	0	0	0	0	0	0	0			3853
3857	413.324	3113043	2248844	3002482	0	2806476	3273743	0	0	0	0	0	2347587	0	4985161	4299853	0	0	0	4836930	0			3857
3861	413.378	0	0	0	0	2830553	0	0	0	0	1955086	0	0	0	0	3969117	0	0	0	0	5921257			3861
3865	414.215	0	3363700	4104523	0	0	0	0	0	0	0	2453564	0	0	0	0	0	0	0	0	0			3865
3866	414.216	0	0	0	0	2628000	0	0	1964472	0	0	0	0	2642850	0	0	0	0	0	0	0			3866
3868	414.261	0	0	0	0	4796331	2301193	0	0	0	4832724	0	0	0	0	2415446	0	0	0	0	0			3868
3869	414.27	18745658	12675970	14291288	0	10518445	0	0	0	0	9901526	3711046	0	0	23618120	15581529	19402574	5899282	4568629	14511905	7295690			3869
3871	414.292	0	0	2057054	0	0	0	0	0	0	0	0	0	0	2871885	0	0	0	0	3127078	0			3871
3876	415.146	0	0	0	0	2276991	0	0	16438944	0	4795036	0	0	0	0	20709970	0	79061304	0	0	33704872			3876
3881	415.212	0	0	0	0	14676110	0	4852643	0	0	9741994	0	0	0	0	0	0	0	0	0	0			3881
3886	415.237	0	2988672	0	0	6670484	4142094	0	0	0	8382128	0	0	0	0	6498923	0	0	0	0	7908288			3886
3889	415.254	0	0	0	0	3742872	2163218	0	0	0	2147508	0	2089507	0	0	4124272	0	0	0	0	2868164			3889
3891	415.273	2844207	2715785	2114637	0	6492317	0	0	2374847	0	4793016	0	0	0	2838359	2448501	0	0	0	2237454	0			3891
3901	416.149	0	0	0	0	0	0	0	0	0	0	0	0	0	0	4556655	0	0	2374235	0	6093993			3901
3904	416.215	0	0	0	0	3792255	0	0	2011563	0	2126222	0	0	0	0	0	0	0	0	0	0			3904
3911	416.373	0	2175915	3046236	0	4733350	0	0	5308371	0	4135858	0	2151741	0	4531331	2108335	0	0	6707356	3747092	0			3911
3913	417.139	0	0	0	0	2052702	0	0	3362963	0	2310241	0	0	0	0	5683338	0	0	0	0	6532520			3913
3915	417.179	0	0	0	0	0	0	0	0	0	0	0	0	0	0	4633749	0	5040107	4337034	0	2788786			3915
3918	417.23	4275219	2134158	0	1899358	31920756	0	0	0	0	24791158	2188909	0	0	0	5481636	0	3737597	0	0	4687296			3918
3924	417.306	0	2100386	0	0	4425351	2066490	0	0	0	4066439	0	0	0	0	3717306	0	0	3461039	0	0			3924
3929	417.37	2412086	0	4527186	0	2161814	0	0	0	0	0	0	0	0	5338517	0	2799107	0	0	6296066	0			3929
3932	417.384	6345785	13569718	8256597	0	2478489	3859535	0	0	0	3258521	0	0	0	0	1886928	8245766	0	0	21017094	0			3932
3934	417.407	2854975	2327229	6157403	0	2410655	0	0	0	0	1919390	0	0	0	5569951	0	3499531	0	0	4432395	0			3934
3939	418.233	0	0	0	0	5787495	0	0	2023335	0	4684124	0	0	0	0	0	0	0	0	0	0			3939
3940	418.282	2045209	3385254	0	0	0	0	0	0	0	0	0	0	0	0	0	3741392	0	0	4387549	0			3940
3943	418.357	0	0	0	0	5139334	0	0	2772423	0	5002616	0	0	2480467	0	0	0	0	6478565	0	0			3943
3949	419.141	0	0	0	0	0	0	0	0	0	0	0	0	0	0	6035145	0	15038092	3047374	0	10295216			3949
3950	419.178	0	0	0	0	0	0	0	2214807	0	0	0	0	0	0	3823315	0	0	3814361	0	3065786			3950
3961	419.315	0	2306746	4347444	0	8846447	0	0	0	0	2930262	0	0	0	4420528	3907323	0	0	0	0	0			3961
3968	419.365	4079145	4081863	5212737	0	0	0	0	0	0	5783137	0	0	0	9461693	2252041	3722180	0	0	3520482	3271659			3968
3969	419.386	2352174	2177229	5219910	0	0	0	2222332	0	0	0	0	0	0	3776451	0	3813321	0	0	5308391	0			3969
3972	420.253	0	2419126	2267422	0	0	0	0	2624937	0	2414383	0	0	0	3668150	0	2902157	0	0	0	0			3972
3977	420.319	0	0	0	0	2896228	0	0	0	0	2285887	0	0	0	0	0	0	3102756	0	0	0			3977
3980	420.347	0	0	0	0	3025771	2069874	2204613	0	0	0	0	0	0	0	0	0	0	0	0	0			3980
3982	420.358	0	0	2477880	0	3281262	0	0	0	0	1987400	0	0	2472740	0	0	0	0	2953016	0	0			3982
3988	421.175	2754547	2758830	7970821	0	0	0	0	0	0	0	0	0	0	0	0	3667293	0	0	0	0			3988
3992	421.233	0	3993278	23762964	0	5624389	0	0	0	0	4185108	0	2411032	0	70257096	0	0	0	6209085	6202791	0			3992
3993	421.267	0	0	0	0	0	2065516	0	0	5290977	0	2517870	0	0	0	0	0	0	0	0	0			3993
4001	421.329	3281946	0	3052587	0	0	0	2691220	0	0	0	0	0	0	3786212	0	2701696	0	0	4068798	0			4001
4011	422.288	0	2038235	0	0	0	0	0	0	0	0	0	0	0	2307826	0	0	0	0	22337192	0			4011
4012	422.294	0	34427868	0	2812072	7909195	0	2249056	0	4601514	18111758	161688112	0	0	0	39869016	0	0	0	7503529	18363122			4012
4025	423.298	0	8498414	0	0	2480195	0	0	0	0	5309946	0	1933362	0	0	10906492	0	0	0	2755487	4290557			4025
4026	423.315	0	0	0	0	5752903	10979996	0	0	0	4638206	0	0	2325980	0	2513793	0	0	0	0	0			4026
4028	423.345	2462236	0	5226022	0	0	0	0	0	0	0	0	0	0	3584030	0	2688842	0	0	2899882	0			4028
4030	423.358	0	4865278	5870122	0	19687506	0	0	6997703	0	9629192	2830084	0	0	5667874	0	0	0	0	3166126	0			4030
4032	424.204	0	2050021	3934975	0	0	0	0	0	0	0	0	0	0	6356243	0	4880397	0	0	2387581	0			4032
4033	424.282	14590733	36582908	18869010	0	4520248	0	2336010	0	0	4414180	0	0	0	23432490	3363995	22386718	0	0	145135760	4741382			4033
4036	424.303	0	0	2647832	0	0	0	0	0	0	0	0	0	0	1883952	0	0	0	0	19777686	0			4036
4049	425.135	0	0	2161130	0	0	0	0	0	0	0	0	0	0	2709534	0	0	0	0	2965858	0			4049
4052	425.149	2955245	6115047	9544686	0	2264080	0	0	0	0	0	0	0	0	3116578	0	2260196	0	0	0	5318128			4052
4057	425.215	0	2085625	5041151	0	19868192	3431589	0	0	0	15171522	0	0	2949537	3588661	3138986	3209459	0	0	2914678	0			4057
4058	425.224	0	0	0	0	11670050	0	0	0	0	53080004	0	0	0	0	0	0	2011355	2801390	0	5180932			4058
4061	425.271	8911884	0	0	0	6996526	0	0	0	0	5033936	0	0	0	0	0	0	0	0	0	0			4061
4062	425.286	4080656	9092877	4415505	0	0	0	0	0	0	0	0	0	0	5585481	0	5008644	0	0	32741768	1966101			4062
4063	425.287	0	5287693	12200977	0	5610034	0	0	5648572	0	4299732	0	0	0	13577801	6814144	3150596	19283698	0	7244168	0			4063
4065	425.294	0	0	0	0	4230708	2316475	0	2751678	0	4111318	0	0	0	0	0	0	0	0	0	2081303			4065
4068	425.338	0	0	0	1990994	9034303	8518855	4731887	7786697	3437833	3667936	0	5456460	7027647	0	0	0	0	2144528	0	0			4068
4072	425.36	2148388	0	3927075	0	0	0	0	0	0	0	0	0	0	3088990	0	2816788	0	0	0	0			4072
4073	425.374	0	0	0	0	4838984	3506385	2867190	0	0	3501033	0	0	0	0	0	0	0	2202651	0	0			4073
4075	425.41	0	0	0	0	0	2474715	0	2780380	0	0	0	0	0	0	0	0	0	2749734	7385510	0			4075
4078	426.218	0	0	0	0	4573979	0	1990830	0	2159549	3444915	0	0	0	0	0	0	0	0	0	0			4078
4082	426.28	0	2980382	0	0	0	2672074	0	0	0	0	0	0	0	0	0	0	0	0	9509501	0			4082
4096	427.221	0	0	0	0	6485015	0	0	0	0	26055078	0	0	2389380	0	0	0	0	0	0	2871330			4096
4102	427.273	0	8718638	0	0	22289444	0	0	0	0	21737906	0	2471502	0	0	5262339	0	0	0	0	3625009			4102
4105	427.282	0	2046257	5131787	0	0	0	0	0	0	0	0	0	0	5127304	0	0	0	0	0	0			4105
4115	427.378	0	0	0	0	4105279	0	0	2197214	0	2409931	0	0	0	0	0	0	5508568	2014587	0	4015181			4115
4124	428.276	0	2127427	0	0	5227809	0	0	0	0	4867749	0	0	0	0	0	0	0	0	0	0			4124
4125	428.311	12412707	8833613	3777297	0	0	0	0	0	0	0	0	0	0	0	1925939	6067126	0	0	38493300	0			4125
4133	429.162	0	0	0	0	2757121	3001572	0	0	0	4754301	0	0	0	0	24560172	0	90567768	0	0	40213048			4133
4138	429.22	0	0	0	0	4299280	3062515	0	3733186	0	17077132	0	0	0	0	0	0	0	0	0	1964102			4138
4140	429.23	3341332	0	0	0	8066579	0	0	0	0	4706190	0	0	0	0	0	0	0	0	0	0			4140
4141	429.24	5490711	9939789	5767166	0	5741077	2461433	0	3576520	0	8995728	0	0	1979247	8424129	8782402	5891210	6132850	0	3265883	40245836			4141
4144	429.266	2502686	0	0	0	3093532	0	0	0	0	1953175	0	0	0	0	0	0	0	0	0	0			4144
4146	429.289	0	2665307	0	0	13610529	0	0	2119893	0	5268380	0	0	0	0	0	0	0	4040129	0	0			4146
4150	429.306	0	2925408	0	0	2730022	0	0	0	0	2116512	0	0	0	0	0	0	0	2567623	0	0			4150
4152	429.319	3828780	4281187	4168722	0	4683305	0	0	0	3109439	5046180	0	2521202	0	6677208	7694938	6419612	3727502	0	8398191	2736226			4152
4153	429.348	0	3929963	7297049	0	9889328	0	0	0	2152773	5541803	0	0	4811658	4440800	0	2003618	0	0	5135734	0			4153
4156	429.373	0	0	0	0	2352183	0	0	2645739	0	0	0	0	0	0	2562665	0	52622496	0	0	3327601			4156
4159	430.165	0	0	0	0	0	0	0	3342268	0	0	0	0	0	0	5196625	0	15343038	0	0	7990091			4159
4163	430.243	0	2119267	0	0	5784340	1995278	0	0	0	5464198	0	0	0	2247141	1942376	2256751	0	0	0	9229153			4163
4172	430.389	0	2853516	3617059	0	7386937	0	0	0	0	3646634	0	0	0	3406864	0	0	2010639	3119377	0	0			4172
4175	431.155	0	0	0	0	2023420	0	0	0	0	2595687	0	0	0	0	7119987	0	0	0	0	6976605			4175
4176	431.195	0	0	0	0	0	0	0	0	0	0	0	0	0	0	4870270	0	7295793	6172168	0	0			4176
4178	431.206	0	0	0	0	9607177	0	0	0	2518479	3659123	0	0	0	0	0	0	0	0	0	0			4178
4184	431.245	2817575	0	0	0	3604499	0	0	0	0	1918845	0	0	0	0	0	0	0	0	0	0			4184
4188	431.324	2249276	2872719	14832146	0	2917415	0	0	0	0	0	0	0	0	17339682	0	3024486	0	4853808	6899556	0			4188
4191	431.384	2076748	2484128	0	0	0	2939720	0	0	0	0	2185556	0	0	2621235	0	0	0	0	52027252	0			4191
4196	431.422	3024470	0	2765355	0	0	0	2109233	0	0	0	0	0	0	7279934	0	3111548	0	0	5638013	0			4196
4201	432.238	0	0	0	0	2617616	0	0	2999266	0	0	0	0	0	0	2083759	0	0	0	0	0			4201
4210	432.328	0	0	3752723	0	0	0	3206654	0	2115776	0	0	0	0	4556360	0	0	0	0	0	0			4210
4217	433.157	0	0	0	0	0	0	0	0	0	2135895	0	0	0	0	9291452	0	24820214	4408929	0	16543370			4217
4225	433.38	0	0	0	0	0	0	0	0	0	0	0	0	0	2243966	0	2017339	0	0	2135911	0			4225
4226	433.402	0	0	2836518	0	0	0	0	0	0	0	0	0	0	2241924	0	0	0	0	2086765	0			4226
4236	435.295	0	0	0	0	10077218	0	0	2993937	0	4473199	0	0	0	0	0	0	0	0	0	0			4236
4248	436.34	2726770	2607363	0	0	0	2350238	0	0	0	0	0	0	0	2185448	0	2860766	0	0	28689488	0			4248
4249	436.342	0	0	0	0	1976625	0	0	0	0	2092664	0	0	0	0	0	0	0	2489397	0	0			4249
4256	437.186	3480660	0	2077680	0	0	0	0	0	0	0	0	0	0	3260387	0	2035102	0	0	4340006	0			4256
4257	437.193	0	3649521	0	4999760	4289037	0	0	0	0	3559248	8560158	11779796	0	0	0	0	0	0	0	0			4257
4260	437.236	0	0	0	0	0	0	0	5233945	2194684	0	2449959	0	3411762	0	10308449	0	0	0	3006771	2624261			4260
4269	437.374	0	38143012	41486368	2482813	172181056	251281856	226243216	60357948	0	74513280	0	0	0	28785690	3767177	6321097	5544946	276054400	15422805	4706092			4269
4274	438.219	0	0	2357497	0	0	0	0	0	0	0	0	0	0	2118422	0	2350729	0	0	0	0			4274
4276	438.267	23593334	10229020	0	0	5782308	0	0	0	0	6767713	9492230	4275196	0	0	7160973	0	0	0	0	2689064			4276
4284	438.369	0	0	0	2904436	17278782	0	0	0	0	9145467	0	0	0	0	0	0	0	0	0	0			4284
4288	439.149	0	0	0	0	0	0	0	2469659	0	0	0	0	0	0	0	0	3155578	0	0	1926946			4288
4296	439.29	0	2222137	0	0	4138031	1921224	0	0	0	2245991	0	0	0	0	0	0	0	0	0	0			4296
4302	439.353	0	0	0	0	12613695	0	0	0	0	4703608	2234867	0	0	0	0	0	0	2922452	0	0			4302
4308	439.381	0	0	1927715	0	5462087	0	0	2321754	0	2658686	0	0	0	0	0	0	0	0	0	0			4308
4317	440.41	0	0	0	0	3400019	0	0	2920047	0	0	0	0	2755159	0	0	0	0	0	0	0			4317
4319	441.125	0	0	0	0	7262735	2555838	0	2579760	0	11665216	0	1953556	2739470	0	2746311	0	0	0	0	6285141			4319
4329	441.289	0	3013733	0	0	13613625	0	0	0	0	12906347	0	0	0	0	3601399	0	0	0	0	2875267			4329
4331	441.295	0	0	0	0	0	0	0	3192158	0	0	0	0	0	0	2187768	0	3895691	0	0	0			4331
4332	441.298	7548070	1903208	9335821	0	0	0	0	0	0	0	1980319	0	2654522	18325674	4508665	3950401	4160908	0	5108023	0			4332
4341	441.369	0	2194556	0	0	16050766	0	0	0	0	6684544	0	0	0	0	0	0	0	0	0	0			4341
4350	442.292	0	0	0	0	3489601	0	0	0	0	3014767	0	0	0	0	2062615	0	0	0	0	0			4350
4351	442.301	0	0	3205390	0	0	0	0	0	0	0	0	0	0	5282261	0	0	0	0	2533941	0			4351
4358	443.141	0	0	0	0	0	0	0	0	0	0	0	0	0	0	3597835	0	17991726	2178148	0	9048468			4358
4360	443.177	0	0	0	0	2178090	1985517	0	0	0	2327894	0	0	0	0	10773013	0	30763068	0	0	14940574			4360
4363	443.245	2920115	0	0	0	5282876	0	0	0	0	4061544	0	0	0	0	0	0	0	0	0	0			4363
4366	443.268	0	2203275	0	0	4152386	2786822	0	0	0	4967790	0	0	0	0	4908591	0	2616925	0	0	8497592			4366
4372	443.334	5005003	5431966	5082646	2036317	7400531	0	0	4526981	3453058	7352703	3652454	3890555	3349830	9562889	8464962	5093643	3787893	3892383	9395003	2652619			4372
4378	444.181	0	0	0	0	0	0	0	0	0	0	0	0	0	0	2228020	0	5811628	0	0	3525310			4378
4383	444.338	0	0	0	0	0	0	2431237	0	0	0	0	0	0	1903156	0	0	0	0	2378297	0			4383
4387	444.405	6037484	2506695	4181799	0	10853741	6684986	0	40690856	0	10357400	0	3634853	114803288	7322696	2858868	0	0	0	8361034	0			4387
4390	445.12	0	0	0	0	6794794	0	0	0	0	3511124	0	0	0	0	2581055	0	0	0	0	0			4390
4392	445.17	0	0	0	0	2213944	0	0	0	0	2903906	0	0	0	0	4144206	0	0	0	0	2853849			4392
4399	445.284	0	0	0	0	3318870	0	0	2181013	0	2483071	0	0	0	0	0	0	0	0	0	0			4399
4404	445.34	3420393	4194506	16834582	0	2607717	0	0	0	2505315	2132878	3472685	2039210	0	22906206	0	2564812	0	0	15559991	0			4404
4408	445.4	0	2652378	0	0	0	6164039	0	0	0	0	0	0	0	0	0	0	0	0	9764166	0			4408
4409	445.408	0	0	0	0	0	0	0	10823095	0	3373984	0	0	26837854	0	0	0	0	0	2511177	0			4409
4413	445.438	58452228	45853924	89075760	4381309	60132992	49523280	82082320	36029888	0	46842792	0	0	0	150054272	36009112	47966944	3943288	0	160214352	3842086			4413
4417	446.261	0	1960904	0	0	0	4586287	0	0	0	4387970	0	0	0	0	0	0	0	0	0	0			4417
4419	446.343	0	2219999	5794069	0	0	0	0	0	0	0	0	0	0	6051466	0	0	0	0	4013622	0			4419
4422	446.374	0	0	0	0	5500790	0	2596598	0	0	2426016	0	0	2602073	0	0	0	0	0	0	0			4422
4427	446.441	18131474	15269369	27455790	0	15630216	0	0	0	0	13014193	4406825	2302174	2198634	45917864	11263414	14498753	0	0	48541264	0			4427
4430	447.172	0	0	0	0	0	0	0	0	0	2391412	0	0	0	0	11765381	0	29056500	0	0	17681944			4430
4437	447.311	0	0	0	5212263	0	3878985	2692061	4291515	4725828	0	0	0	0	0	0	0	0	0	0	0			4437
4440	447.347	0	0	2264595	0	5187705	0	2376166	0	0	4002210	0	0	2266966	3148212	0	0	9420339	2720625	0	0			4440
4441	447.356	0	0	2217493	0	0	0	0	0	0	0	0	0	0	2784695	0	0	0	0	2025782	0			4441
4442	447.358	0	0	0	0	3705979	0	0	0	0	2181541	0	0	2366297	0	0	0	0	0	0	0			4442
4446	447.417	1930011	0	2164261	0	0	0	0	0	0	0	0	0	0	2845129	0	0	0	0	4818758	0			4446
4450	448.176	0	0	0	0	0	0	0	2240678	0	0	0	0	0	0	2854815	0	0	0	0	3577656			4450
4458	449.119	0	0	0	0	0	0	0	2283942	0	15398780	0	0	0	0	0	0	0	0	0	3101768			4458
4464	449.349	11001125	10783001	15447053	0	5607053	0	2157527	0	0	5392313	0	0	0	5329416	12986599	0	0	0	10215727	0			4464
4468	449.36	2570536	0	2700816	0	0	0	0	0	0	0	0	1920527	0	3379723	0	2925126	0	0	3002674	0			4468
4470	449.374	0	0	0	0	5269140	0	0	0	0	3146688	0	0	2226024	0	0	0	0	0	0	0			4470
4477	450.352	2672181	2551339	3820810	0	0	0	0	0	0	0	0	0	0	0	3235327	0	0	0	2668589	0			4477
4479	450.358	0	2854445	5062924	0	10371994	0	2304723	0	0	7579849	0	0	7608426	3552051	2359808	2190625	2203264	2643211	0	5222828			4479
4496	451.376	3154761	2700098	6178316	0	2206378	0	0	0	0	0	0	0	0	5440609	0	0	0	0	4204336	0			4496
4498	451.39	0	0	0	0	7726254	6917255	0	0	0	3805664	0	3739207	4261242	0	0	0	0	0	0	0			4498
4509	452.322	0	0	0	0	12510631	0	0	2537227	0	5037789	0	0	0	0	0	0	0	0	0	0			4509
4514	452.385	0	0	0	0	11732408	0	2774225	0	0	5970670	0	3439454	0	0	0	0	0	0	0	0			4514
4519	453.167	0	0	0	0	0	0	0	2777072	2617352	0	0	2283577	0	0	0	0	0	0	0	0			4519
4521	453.183	0	0	0	0	0	0	0	2106868	0	2206151	0	0	0	0	2636042	0	0	0	0	2453721			4521
4522	453.188	0	0	0	0	0	0	0	0	5729805	0	3598430	0	2768725	0	0	0	0	0	0	0			4522
4523	453.188	0	0	0	0	7773840	0	6110621	0	0	6185928	0	0	0	0	0	0	0	0	0	0			4523
4530	453.325	0	0	0	0	13825716	5546627	0	0	0	9825262	0	3345509	6169465	0	0	0	0	0	0	3779842			4530
4533	453.369	0	6395230	4952062	0	102094528	52957840	0	0	0	38218744	0	0	18049924	3113646	5780797	0	0	0	5780775	3345679			4533
4536	453.442	0	0	0	3047119	3324627	0	2880478	0	0	3353613	0	2484870	0	0	0	0	0	0	0	0			4536
4541	454.278	2370137	2097747	2444000	0	0	0	0	0	0	0	0	0	0	0	0	3621490	0	0	45872652	0			4541
4546	454.364	0	0	0	0	4773835	0	2010313	2230581	0	2665738	0	0	0	0	0	0	0	0	0	0			4546
4548	454.372	0	2816620	0	0	24369102	0	0	0	0	9915660	0	3650955	4848783	0	0	0	0	0	0	0			4548
4558	455.268	0	3055453	0	0	18483390	0	4596657	0	0	12848642	0	0	0	0	3879744	0	2061691	0	0	3079985			4558
4561	455.302	0	2322278	5226974	0	0	0	0	0	0	0	0	0	0	0	0	1983821	0	0	0	0			4561
4562	455.304	0	4020070	0	0	9582792	0	0	0	0	8341004	0	0	0	0	2560842	0	0	0	0	0			4562
4565	455.313	0	0	3758561	2045646	0	0	0	0	0	0	0	0	0	6199531	0	0	0	0	2028304	0			4565
4587	457.261	2158971	0	0	0	2685655	0	0	0	0	2463528	0	0	0	0	0	0	0	0	0	0			4587
4590	457.277	0	2210676	5557189	0	31300314	0	0	0	0	20398124	0	0	0	0	6902106	8969457	0	0	0	0			4590
4594	457.35	4830611	3975559	3836887	0	4041455	0	0	0	2507345	3811393	2057305	2321099	0	6953792	6400365	3824896	2827884	0	7002384	0			4594
4599	458.28	0	0	0	2225154	6415338	2812289	0	0	0	4830532	0	0	0	0	2264675	2100164	0	0	0	0			4599
4600	458.322	5096087	2199176	0	0	0	0	0	0	0	0	0	0	0	0	0	2195916	0	0	4526595	0			4600
4603	458.353	0	0	2039501	0	0	0	0	0	0	0	0	0	0	1924708	2165366	0	0	0	0	0			4603
4609	459.256	0	2708350	0	0	0	0	0	0	0	0	0	0	0	0	0	2770576	0	0	6427372	0			4609
4613	459.28	0	0	0	0	2699511	0	0	0	0	2152026	0	0	0	0	2545513	0	12265251	2107287	0	2495921			4613
4619	459.356	23672748	46807960	186203584	0	21171468	0	0	0	0	14107247	0	0	0	246363520	2024317	28202660	0	58137516	119814920	0			4619
4622	459.416	20428732	5852072	2592208	0	2037020	0	0	0	0	2119808	0	0	0	3623321	3834765	0	0	0	162413328	0			4622
4623	459.417	0	0	4537808	0	0	0	0	0	0	0	0	0	0	4664729	0	2110641	0	0	0	0			4623
4624	459.454	0	0	3212761	0	0	0	0	0	0	0	0	0	0	4546980	0	2813625	0	0	0	0			4624
4636	460.359	5623992	11193502	45252276	0	4533787	0	0	0	4033916	3717000	0	2720787	0	59717288	0	7556981	0	0	28523520	0			4636
4642	461.188	0	0	0	0	0	0	0	0	0	0	0	0	0	0	4484440	0	9079247	2191311	0	6483411			4642
4647	461.362	0	0	6573991	0	0	0	0	0	0	0	0	0	0	7262156	0	0	0	0	4069625	0			4647
4650	461.412	1908176	3881392	4745139	0	4916024	0	0	0	0	4402352	0	0	0	6789082	3290514	0	0	0	3048709	4241939			4650
4652	461.433	0	0	2809784	0	0	0	0	0	0	0	0	0	0	2095584	0	0	0	0	3035402	0			4652
4663	463.351	0	0	3577220	0	0	0	0	0	0	0	0	0	0	3483142	0	0	0	0	3143397	0			4663
4675	464.373	6274274	2042024	0	0	3595867	0	0	0	0	4804599	0	0	0	2846505	5000320	0	6152762	0	3630049	3390814			4675
4682	465.218	2584000	0	1927486	0	0	0	0	0	0	0	0	0	0	3636249	0	2080591	0	0	4226225	0			4682
4689	465.361	0	1991074	0	0	6564711	0	0	0	0	7375121	0	0	0	0	3719541	0	0	0	0	2591351			4689
4690	465.369	0	3060132	2162530	0	4758377	0	0	2342089	0	3232531	0	0	0	0	0	3341165	0	3614366	32268502	0			4690
4697	465.405	0	2048429	2825578	0	0	0	0	0	0	0	0	0	0	1909838	0	0	0	0	0	0			4697
4705	466.387	9389811	14193316	11920465	0	0	0	2273569	0	0	0	0	0	0	0	6087282	9952312	0	0	7084496	0			4705
4709	467.102	5197743	2236247	2611449	0	0	0	0	0	0	0	0	0	0	0	3161888	0	0	0	2958974	0			4709
4716	467.384	0	0	0	0	10964365	0	0	0	3115821	5208917	0	3405738	0	0	0	0	0	0	0	0			4716
4717	467.39	2314235	3434399	4470076	0	0	0	0	0	0	0	0	0	0	0	0	2585341	0	0	2924229	0			4717
4720	468.368	0	0	0	0	4888217	0	0	3320808	0	2723440	0	0	0	0	0	0	0	0	0	0			4720
4731	469.073	0	0	0	0	2123097	0	0	0	0	2556220	0	0	0	0	2500860	0	2010026	0	0	4558479			4731
4733	469.156	0	0	0	0	6575983	0	0	0	0	9469268	0	0	0	0	3610896	0	0	0	0	4761255			4733
4741	469.329	6304245	0	2164479	0	0	0	2489920	0	0	0	0	0	0	9095324	0	0	2640131	0	4905118	0			4741
4748	470.279	0	2239592	0	0	2180770	0	0	0	0	0	8066428	0	0	0	1996827	0	0	0	2682244	0			4748
4751	470.303	0	0	3981279	0	2741416	2432240	0	0	0	2004640	0	0	0	0	0	0	0	0	0	0			4751
4754	470.332	2418426	0	0	0	0	0	0	0	0	0	0	0	0	2928051	0	0	0	0	1935761	0			4754
4761	471.241	0	0	0	0	13564328	0	7253068	0	2049936	7042993	0	0	0	0	0	0	0	0	0	0			4761
4773	471.379	0	0	0	0	5250510	0	0	0	0	2211802	2942632	0	0	0	0	0	0	0	0	0			4773
4793	473.345	2541063	0	3125912	0	3232744	0	2448018	0	0	2242072	0	0	0	2698484	4744425	3637625	0	0	5333098	0			4793
4798	473.469	0	0	2234037	0	0	0	0	0	0	0	0	0	0	4049174	0	0	0	0	4233352	0			4798
4806	474.367	0	2352197	3836801	0	0	2308761	0	0	0	0	0	0	0	4288012	0	0	0	0	2938208	0			4806
4820	475.237	0	0	0	0	3984878	0	0	0	0	5777476	0	0	0	0	5831323	0	0	0	0	14507342			4820
4827	475.33	0	3064619	4872283	0	0	0	0	1969436	0	2308192	0	0	0	5041940	0	0	0	0	0	3388776			4827
4831	475.351	0	1986352	6440032	0	0	0	0	0	0	0	0	0	0	5338905	0	0	0	2456018	2020941	0			4831
4835	475.364	0	0	0	0	35597840	0	11315396	0	0	18314346	0	0	0	0	0	0	0	0	0	0			4835
4842	476.296	2301182	1919505	0	0	0	0	0	0	0	0	0	0	0	0	0	0	0	0	43911984	0			4842
4848	476.348	0	0	0	0	7276320	2018907	2567128	2761256	0	4262285	0	2369847	0	0	0	0	0	0	0	0			4848
4850	476.367	0	0	0	0	0	2094175	0	0	2158992	0	2277904	0	0	0	0	0	0	0	0	0			4850
4851	476.368	0	0	0	0	9221925	0	0	0	0	4846994	0	3810108	4370379	0	0	0	0	0	0	0			4851
4865	477.38	0	2224913	6837802	0	9697340	3051843	3333882	0	0	5402302	2970926	0	0	0	0	0	0	0	0	0			4865
4871	478.364	0	0	0	0	8808779	0	1959440	0	2530802	2824162	0	0	0	0	0	0	0	0	0	0			4871
4883	479.346	0	0	3104739	0	2104922	0	0	0	0	0	0	2114145	0	3365718	0	0	0	0	3057161	0			4883
4889	479.396	0	0	0	0	6644328	0	2055476	0	0	2473237	0	2433135	2644238	0	0	0	0	0	0	0			4889
4891	479.457	0	0	0	0	3524217	0	0	0	4838211	2564392	0	0	2197791	0	0	0	0	0	0	0			4891
4896	480.38	0	0	0	0	7275384	2397665	2300492	2920012	2194529	3223099	0	0	0	0	0	0	0	0	0	0			4896
4908	481.262	0	0	0	2003510	4415596	0	2830152	2955060	0	3086659	0	0	0	0	9191386	0	0	5571663	2553298	2372565			4908
4913	481.356	0	0	0	0	7945350	0	0	4760397	0	6970208	2241951	2634367	0	0	0	0	0	0	0	2722799			4913
4917	481.375	0	0	0	0	7023755	2757053	0	2903890	0	4375397	0	0	0	0	0	0	0	0	0	0			4917
4920	481.4	0	0	0	0	6853778	0	0	0	0	3208557	0	2047114	0	0	0	0	0	0	0	0			4920
4934	482.395	0	0	0	0	24237478	6405535	0	0	5421783	13372567	0	0	9974350	0	0	0	0	0	0	0			4934
4954	483.399	0	0	0	0	7481021	2469499	0	0	0	4020677	0	0	0	0	0	0	0	0	0	0			4954
4963	484.411	2411789	0	0	0	2923478	0	0	0	0	0	0	0	0	0	0	0	0	0	4337344	0			4963
5000	487.361	5223411	4693522	4410076	0	6593294	0	3161642	2809715	2308352	4001395	0	2076871	0	7250871	6626552	6288268	0	3631853	7482747	2495073			5000
5004	487.387	0	2662424	10712802	0	0	0	5389873	0	0	0	0	0	0	15872958	0	0	0	2567924	9362817	0			5004
5008	487.447	0	0	2135279	0	0	0	0	0	0	0	0	0	0	0	0	0	0	3159813	7587216	2319481			5008
5010	487.485	56464400	71833136	137385712	0	65731376	0	0	0	7366952	50000536	0	0	5119963	197809104	44506384	50498468	0	0	211506592	4655747			5010
5015	488.314	0	0	10631088	0	5036057	0	0	0	0	2491797	0	0	4122820	0	0	0	0	0	0	0			5015
5016	488.363	0	0	0	0	3019814	0	0	0	0	2084772	0	0	0	0	2051531	0	3564087	0	0	2062707			5016
5020	488.382	0	0	0	0	3470380	0	5507924	0	0	2074026	0	0	0	0	0	0	0	0	0	0			5020
5021	488.39	0	0	2419137	0	0	0	0	0	0	0	0	0	0	5049544	0	0	0	0	2461295	0			5021
5028	488.488	20083982	24229648	48519128	0	20425802	0	0	0	0	15582154	0	0	2334453	67474656	15834597	18795606	0	0	66066056	2431381			5028
5039	489.38	0	0	0	0	2784068	0	0	0	0	2192602	0	0	2672111	0	0	0	0	0	0	0			5039
5043	489.464	0	0	2835631	0	0	0	0	0	0	0	0	0	0	2446821	0	2296070	0	0	3558253	0			5043
5046	490.362	0	0	13126006	0	0	2098282	5693850	0	0	0	0	0	0	2453202	0	0	0	0	0	0			5046
5049	491.209	2120629	0	0	0	5441351	0	0	0	0	5374729	0	0	0	0	2401310	0	0	0	0	6471292			5049
5067	492.405	0	1958529	0	0	3368088	0	0	0	0	4382839	0	0	0	0	0	0	0	0	0	5324737			5067
5077	493.361	0	3452759	11688977	0	2528679	2581748	0	0	0	0	0	0	0	12335594	0	3933122	0	0	20028168	0			5077
5083	494.359	0	0	0	0	5110466	0	0	0	2216424	2047184	0	3190797	0	0	0	0	0	0	0	0			5083
5087	494.418	1977043	2007619	2778365	0	0	0	0	0	0	0	0	0	0	0	0	0	0	0	0	0			5087
5088	494.432	0	0	0	0	6304471	0	0	2973872	0	2673382	0	0	0	0	0	0	0	0	0	0			5088
5095	495.39	0	0	0	0	5029863	0	0	0	0	3055629	0	0	2643093	0	0	0	0	0	0	0			5095
5098	495.489	0	0	0	2098522	0	0	2236300	0	3647326	0	0	0	0	0	0	0	0	0	0	0			5098
5103	496.375	0	0	0	0	3115263	0	0	2183854	0	2373949	0	0	0	0	0	0	0	0	0	0			5103
5120	498.39	0	0	0	0	6350656	2276662	0	0	0	2824109	0	0	0	0	0	0	0	0	0	0			5120
5122	498.427	0	0	0	0	9348938	0	0	0	2676529	3785656	0	2589761	0	0	0	0	0	0	0	0			5122
5129	499.361	0	0	4622673	0	2528342	0	2674713	0	0	0	0	0	0	2550293	0	0	0	0	0	0			5129
5133	499.374	0	0	0	0	7802970	2401804	0	0	0	2816222	0	0	0	0	0	0	0	0	0	0			5133
5143	500.371	0	0	0	0	5888376	4362470	0	0	0	4366867	2592767	0	0	2063646	0	0	0	0	0	0			5143
5157	501.376	1936778	0	0	0	2342554	0	0	0	0	0	0	0	4437830	2049063	3204164	2016613	0	3080705	3382897	0			5157
5161	501.464	0	0	2804524	0	0	0	0	0	0	0	0	0	0	2752062	0	0	0	0	5014150	0			5161
5162	501.501	0	0	2587444	0	0	0	0	0	0	0	0	0	0	2548295	0	0	0	0	2756751	0			5162
5176	503.306	0	0	0	0	2257608	0	0	2331085	0	0	0	0	0	0	2055116	0	14842211	0	0	0			5176
5179	503.396	0	0	0	0	6878434	0	3472613	0	0	3714496	0	3319648	0	0	0	0	0	0	0	0			5179
5186	503.459	0	5201943	6782194	0	5727476	0	0	0	0	6249940	0	0	0	6646859	5104107	0	0	0	3404896	4588396			5186
5197	504.462	0	2078964	2348503	0	2266648	0	0	0	0	0	0	0	0	2269523	0	0	0	0	0	0			5197
5199	505.031	0	0	0	0	0	0	0	286950304	0	3576767	0	0	0	0	6021930	0	242850704	1120374272	0	3807506			5199
5203	505.398	0	0	0	0	2687784	2888501	7295819	2588662	0	0	0	2352495	0	0	0	0	0	0	0	0			5203
5227	507.376	0	0	0	0	0	2469612	0	0	3200781	0	0	2662775	0	0	0	0	0	0	0	0			5227
5228	507.377	0	0	0	0	5067114	0	8906157	0	0	2931357	0	0	0	2669651	0	0	0	0	2555910	0			5228
5229	507.408	0	0	0	0	5691764	0	0	0	0	6173351	0	0	0	0	3945741	0	0	0	0	2341775			5229
5234	507.488	0	0	0	0	18764170	0	14155215	0	0	14650047	0	0	18269744	0	0	0	0	0	0	0			5234
5240	508.333	0	0	0	0	0	0	0	5027583	0	0	0	0	0	0	2397129	0	3594183	0	0	0			5240
5272	510.354	0	0	0	0	3799254	0	0	3088664	0	2354242	0	0	0	0	0	0	0	0	0	0			5272
5274	510.376	0	0	0	0	3989725	3260813	0	0	0	2284105	0	0	0	0	2245481	0	0	4068283	0	0			5274
5307	513.488	0	0	0	0	27875448	0	3291932	0	0	11735579	0	0	5580048	0	0	0	0	3304223	0	0			5307
5310	514.371	0	2237836	3308264	0	0	0	0	0	0	0	0	0	0	0	0	2663634	0	0	9318037	0			5310
5314	514.491	0	0	0	0	9638307	0	0	3275112	0	4720471	0	0	0	0	0	0	0	0	0	0			5314
5324	515.413	0	0	0	0	0	0	0	0	0	5435514	0	0	9232201	2533031	30995314	0	137898176	210999616	0	3232743			5324
5341	517.371	0	0	2018240	0	2605828	0	0	0	0	2506467	0	0	2737551	2537139	4445449	0	2280770	4366179	4315501	0			5341
5393	521.504	0	0	0	0	3077610	3302317	3792645	0	0	2928635	2907787	3445745	4165219	0	0	0	0	0	0	0			5393
5399	522.39	0	0	0	0	2912504	0	0	0	0	0	0	2359514	2474861	0	0	0	0	0	0	0			5399
5440	525.288	0	0	0	0	3052660	0	0	0	0	0	2625388	2221522	0	0	6613908	2051402	17913178	0	2431238	0			5440
5448	525.463	0	0	0	0	3189930	0	0	2301955	0	2924765	0	0	2858252	0	0	0	0	0	0	0			5448
5456	526.321	0	0	0	0	0	0	0	0	0	2294765	0	0	0	0	0	0	4988588	0	0	2347318			5456
5460	526.431	0	0	0	0	4033494	0	0	0	0	2145807	0	0	0	2504782	2333836	0	0	0	0	0			5460
5469	527.38	0	0	0	0	11974909	0	0	4149010	2370651	5913403	0	0	0	0	0	0	0	0	0	0			5469
5471	527.392	0	0	2815915	0	2082561	0	0	0	0	0	0	0	0	0	0	0	0	2068891	0	0			5471
5476	528.364	0	0	0	3206656	27839024	4867668	0	0	0	13427826	0	0	11470462	0	0	0	0	0	0	0			5476
5479	528.449	0	0	0	0	0	0	5744572	0	3038166	0	3327877	0	0	0	0	0	0	0	0	0			5479
5491	529.44	0	0	0	0	3099520	0	0	0	0	2672070	0	0	0	0	0	0	0	3935474	0	0			5491
5507	531.387	2301984	0	2144215	0	3610085	0	0	0	0	2319917	0	0	0	2136493	2828498	0	2398511	2225969	3715839	0			5507
5509	531.408	0	172784848	16752605	0	14077419	0	0	0	0	8603699	0	0	0	4030898	14745815	0	21261622	503032640	19357444	0			5509
5522	532.411	0	50855360	5259503	0	4806441	0	0	0	0	2874736	0	0	0	0	4851129	0	0	104311904	6363140	0			5522
5553	535.52	0	0	0	0	27079430	0	0	71672816	0	29707588	0	0	0	0	0	0	0	0	0	0			5553
5554	536.165	0	0	3534085	0	2419670	0	0	0	0	0	0	0	0	2082035	2587926	0	0	0	0	0			5554
5565	537.395	2904026	2283128	0	0	0	0	0	0	0	4736915	0	0	0	16308307	102434360	2564511	37373176	423211584	8883458	3699367			5565
5566	537.419	0	0	0	0	6036841	2088125	0	0	0	3940250	0	0	0	0	0	0	0	0	0	0			5566
5571	537.535	0	3421851	0	0	26858894	0	0	0	151266416	33329086	0	0	0	0	3102295	0	0	2424420	0	0			5571
5577	538.378	0	0	0	0	3919519	0	0	2833173	0	3684552	0	0	2822799	0	0	0	0	0	0	0			5577
5578	538.398	0	0	0	0	0	0	0	0	0	0	0	0	2203285	5140852	30500642	0	10935879	80900968	2923015	0			5578
5596	540.426	0	0	0	0	2476856	0	5461767	0	0	3505995	0	0	0	0	0	0	0	0	0	0			5596
5608	541.518	0	0	0	0	0	0	5886063	0	2847213	0	2068121	5136513	11075174	0	0	0	0	0	0	0			5608
5609	541.519	0	0	0	0	54295196	0	0	0	0	24982690	0	0	0	0	0	0	0	4535083	0	0			5609
5613	542.521	0	0	0	0	0	0	2599355	4946871	0	0	0	0	4278178	0	0	0	0	0	0	0			5613
5614	542.522	0	0	0	0	17353702	0	0	0	0	8187357	0	2081162	0	0	0	0	0	0	0	0			5614
5617	543.511	0	0	2601327	0	0	0	0	0	0	0	0	0	0	3116872	0	0	0	0	4482887	0			5617
5622	544.445	0	0	0	0	2390624	2732454	5499960	0	0	0	0	0	0	0	0	0	0	0	0	0			5622
5628	545.402	2107269	0	0	0	0	0	0	0	0	0	0	0	3500849	0	3415507	0	0	0	2873663	0			5628
5629	545.423	0	0	0	0	0	0	0	3441407	0	0	0	0	0	0	4414937	0	0	3835890	0	0			5629
5635	545.506	0	3861107	4462546	0	4519872	2291428	0	0	0	3306883	0	0	0	4746649	2668013	0	0	0	0	2823943			5635
5655	547.52	0	0	0	0	6716000	0	0	4587875	0	7189496	0	0	0	0	0	0	0	0	0	0			5655
5673	549.455	0	0	0	0	3891435	0	0	0	0	5087827	0	0	0	0	4070887	0	0	0	0	0			5673
5676	549.535	0	0	0	0	3118342	0	7371479	0	0	4549228	0	0	7934039	0	0	0	0	0	0	0			5676
5683	550.347	0	0	0	0	0	0	5390310	3722405	3755543	2613096	0	0	0	0	0	0	0	0	0	0			5683
5687	550.538	0	0	0	4632304	0	0	3246118	0	0	0	2459761	0	3676568	0	0	0	0	0	0	0			5687
5697	551.435	0	2546834	0	0	52447112	0	2559314	0	0	40042680	0	0	0	0	3735540	0	0	0	0	3017000			5697
5703	551.55	0	0	0	4368420	0	0	3770744	0	0	0	0	2746602	4038366	0	0	0	0	0	0	0			5703
5705	551.551	0	0	0	0	3041201	2990151	0	0	6406078	0	0	0	0	0	0	0	0	0	0	0			5705
5713	553.39	25162556	267883168	69245376	0	0	0	0	0	0	4003608	0	0	2736432	26729214	18773510	7684446	2643509	298042880	223450560	0			5713
5727	554.393	8262710	89035704	24255248	0	0	0	0	2497885	0	0	0	0	0	10427448	5859098	2474612	0	0	70850264	0			5727
5730	554.402	0	0	0	0	4571009	0	0	0	0	0	0	0	0	0	2676508	0	0	0	0	2932795			5730
5732	554.904	0	0	0	0	3182638	2881688	0	0	0	0	0	0	0	0	2036647	0	0	0	0	2232000			5732
5736	555.386	1990445	12285133	3216481	0	0	0	0	0	0	0	0	0	0	0	0	0	0	0	10106866	0			5736
5739	555.396	0	14005456	2911333	0	0	0	0	0	0	0	0	0	0	0	0	0	0	0	11196405	0			5739
5751	556.389	0	4318694	2247098	0	0	0	0	0	0	0	0	0	0	0	0	0	0	2557932	2696461	0			5751
5753	556.396	0	0	0	0	6809138	0	0	0	0	2924216	0	0	5508352	0	0	0	0	0	0	0			5753
5754	556.397	0	0	4517309	0	0	0	0	0	0	0	0	0	0	2499249	0	0	0	0	3085583	0			5754
5769	557.452	0	0	5875499	0	0	0	0	0	0	0	0	0	0	6676480	0	4953558	0	0	0	0			5769
5787	559.215	0	0	0	0	3056137	0	0	0	0	2269723	0	0	0	0	0	0	5177901	0	0	2630968			5787
5803	559.517	5464375	0	2113026	0	0	0	0	0	0	0	0	0	0	4057751	0	3615790	0	0	7130247	0			5803
5804	559.52	0	0	0	0	10744435	0	12607471	0	0	8749688	0	0	0	0	0	0	0	0	0	0			5804
5808	560.52	0	0	0	5982880	0	0	6787392	2289830	11981807	0	4076935	3252304	0	0	0	0	0	0	0	0			5808
5809	560.521	2799155	0	0	0	0	0	0	0	0	0	0	0	0	0	0	2271573	0	0	2656679	0			5809
5811	560.523	0	0	0	0	4675540	0	4843841	0	0	2828204	0	0	0	0	0	0	0	0	0	0			5811
5817	561.397	0	0	0	0	0	0	0	0	0	0	0	0	2392420	0	2151658	0	0	3243161	3863204	0			5817
5827	561.535	0	0	0	0	29603128	0	0	81527264	0	33287394	189843168	0	0	0	0	0	0	0	0	0			5827
5854	563.44	0	0	0	0	2724826	0	6159641	2249772	4217818	0	0	0	0	0	0	0	0	0	0	0			5854
5856	563.486	0	0	0	0	2507242	0	0	0	0	0	0	0	0	0	0	0	9035799	0	0	4155816			5856
5858	563.501	0	0	5791648	0	5591024	0	0	0	0	3012410	0	0	0	6664103	0	5094613	0	0	2168583	0			5858
5881	564.554	0	0	0	228702016	0	0	0	0	713017664	0	0	150713488	235981680	0	0	0	0	0	0	0			5881
5883	564.969	0	0	0	0	3401210	0	0	0	0	0	0	0	0	0	0	0	5146151	0	0	2775859			5883
5900	565.45	0	0	0	0	6996645	0	0	2687134	0	6056331	0	0	2978970	0	0	0	3908307	0	0	0			5900
5923	567.407	5599489	0	0	0	58973536	0	0	0	0	31609822	0	0	4763424	0	0	0	0	0	0	0			5923
5947	569.364	0	34940088	5677108	0	0	0	0	0	0	0	0	0	0	0	3437650	0	0	0	6678476	0			5947
5948	569.385	2630394	5321919	12484667	0	2357286	0	5657837	0	0	0	2166038	0	0	17977160	2082904	3568640	0	100850576	101918672	0			5948
5957	569.55	0	0	0	0	49242208	6392096	0	0	0	24139366	0	0	8983011	0	0	0	0	0	0	0			5957
5967	570.388	0	0	3018172	0	0	0	2146878	0	0	0	0	0	0	5441691	0	0	0	0	28690688	0			5967
5975	570.554	0	0	0	0	16630219	0	0	0	0	8736662	0	0	0	0	0	0	0	2325299	0	0			5975
5999	574.403	0	0	0	0	0	0	0	2900902	0	0	0	0	0	0	0	0	4344673	2347170	0	0			5999
6007	575.413	0	0	0	0	2747051	0	0	0	0	0	0	0	0	0	2714559	0	2168013	0	2598645	0			6007
6016	576.416	0	0	0	0	2449432	0	0	0	0	0	0	0	2156733	0	0	0	0	0	0	2633505			6016
6019	576.465	0	0	0	2477694	0	5067656	0	0	3042524	0	9841220	2798890	6431437	0	0	0	0	0	0	0			6019
6042	577.53	0	0	0	0	4341678	2268458	0	3464589	0	3393479	0	0	0	0	0	0	0	0	0	0			6042
6053	579.466	0	3813631	0	0	75656816	0	0	0	0	65561096	0	0	0	0	6599890	0	0	0	0	3234384			6053
6056	579.509	0	0	0	0	2530432	2640950	0	0	0	0	0	0	0	0	0	0	0	3113456	0	0			6056
6066	580.469	0	0	0	0	25284574	6427059	0	0	0	21496628	0	0	0	0	0	0	2559980	0	0	0			6066
6068	580.53	0	0	0	0	3971061	2537931	0	0	0	2985798	0	0	0	0	0	0	0	0	0	0			6068
6076	581.473	0	0	0	0	4269390	0	0	0	0	3405919	0	0	0	0	0	0	0	3200198	0	0			6076
6080	581.525	0	3812240	2317045	0	4960609	0	0	0	0	0	0	0	0	0	0	0	0	0	0	0			6080
6118	584.513	0	3968850	5855161	0	0	0	0	0	0	0	0	0	0	0	0	0	0	2532144	0	0			6118
6128	585.483	3046232	0	6406472	0	0	0	0	0	0	0	0	0	0	10478816	0	5208353	0	0	2957121	0			6128
6140	586.486	0	0	2829029	0	0	0	0	0	0	0	0	0	0	3064382	0	2619009	0	0	0	0			6140
6151	587.512	7415156	5790498	0	0	0	2163381	0	0	0	0	0	0	0	0	0	2132971	0	0	5342665	0			6151
6156	587.549	5481854	0	2521245	0	0	0	0	0	6228614	0	0	0	0	4450226	2179866	3059704	0	0	4341204	0			6156
6158	587.553	0	3005231	4746399	0	3698176	0	0	0	0	2513770	0	0	0	4810676	0	0	0	0	2275798	3898053			6158
6167	588.556	0	0	2342463	0	0	0	0	0	0	2431634	0	0	0	2279187	0	0	0	0	0	0			6167
6172	589.492	0	0	3020740	2149945	0	0	0	0	0	0	0	0	0	0	0	0	0	0	2150981	0			6172
6175	589.566	0	0	0	2948685	0	0	0	0	7805160	0	5458712	0	0	0	0	0	0	0	0	0			6175
6196	591.532	0	0	2791192	0	3042227	0	0	2264889	0	2415615	0	0	0	3523879	0	0	0	0	0	0			6196
6243	594.933	0	0	0	0	0	0	0	0	0	2470885	0	0	2446893	0	0	0	6282288	0	0	0			6243
6252	595.437	0	0	0	0	0	6322483	4435578	0	4078502	0	2518669	0	0	0	0	0	0	0	0	0			6252
6254	595.438	7073230	2829658	0	0	72811848	0	0	0	0	38892664	0	0	0	0	0	0	0	0	0	0			6254
6257	595.504	0	0	0	0	8131936	0	3544720	0	0	4195468	0	0	0	0	0	0	0	0	3067884	0			6257
6274	596.442	2724575	0	0	0	24307382	2896584	0	0	0	12707230	0	0	0	0	0	0	0	0	0	0			6274
6282	597.44	0	0	0	0	7073827	2585690	0	2211515	0	7040706	0	0	0	0	0	0	0	0	0	0			6282
6287	597.495	0	0	0	10435129	0	0	6875399	0	0	0	5207336	7399255	2176339	0	0	0	0	0	0	0			6287
6295	598.398	0	0	3311204	0	0	0	0	0	0	0	0	0	0	2236055	0	0	0	0	2489256	0			6295
6297	598.429	0	0	0	0	5364107	0	0	0	0	3026914	0	0	0	0	0	0	0	0	0	3110443			6297
6316	599.512	0	0	0	0	0	0	0	0	0	4234526	0	10242418	4247496	0	0	0	0	0	0	0			6316
6328	601.222	0	0	0	0	3591555	0	0	0	0	3686160	0	0	0	0	0	0	0	0	0	2540826			6328
6332	601.366	0	0	0	0	5002679	0	0	0	0	3147578	0	0	0	0	0	0	0	0	0	4587840			6332
6340	601.509	0	0	0	0	4482539	0	0	0	0	3246947	0	0	0	0	0	0	0	0	0	2344295			6340
6343	601.528	0	0	0	0	3016177	0	13075960	0	0	6146921	0	0	0	0	0	0	0	0	0	0			6343
6357	603.366	0	0	0	0	3414155	0	0	0	0	3034495	0	0	0	0	0	0	2773959	0	0	0			6357
6367	603.507	0	8667117	23578332	0	0	0	0	0	0	0	0	0	0	0	0	6914718	0	0	13034068	0			6367
6383	604.511	0	3556672	9185415	0	0	0	0	0	0	0	0	0	0	0	0	3685394	0	0	4226983	0			6383
6395	605.598	0	0	0	0	3751857	0	2317021	0	0	3499013	0	0	0	0	0	0	0	0	0	0			6395
6404	606.427	0	0	0	0	2743003	0	0	3041828	0	2195189	0	0	0	0	0	0	3897322	0	0	0			6404
6424	607.465	0	0	6235503	0	0	0	0	0	0	0	0	0	0	9700105	0	4327518	0	0	0	0			6424
6431	607.497	0	0	0	0	46945884	0	0	0	0	37782060	0	0	0	0	5101692	0	0	0	0	0			6431
6433	607.512	0	0	0	0	4653665	0	0	0	0	4143662	0	0	0	0	0	0	0	0	0	2832308			6433
6437	608.373	0	4277852	0	0	4677526	0	0	0	0	4853543	0	0	0	0	5366163	0	0	0	0	3977372			6437
6446	608.501	0	0	0	0	16455619	0	0	0	0	14467916	0	0	0	0	2247100	0	0	0	0	0			6446
6466	610.184	0	2746563	5761521	0	0	0	0	0	0	0	0	0	0	0	0	2775125	0	0	0	0			6466
6473	610.577	0	0	0	0	4422313	0	0	2329443	0	0	0	0	3757266	0	0	0	0	2791343	0	0			6473
6482	611.476	0	0	0	0	5669864	0	0	3118725	0	3448485	0	0	2565592	0	0	0	0	0	0	0			6482
6505	613.429	0	0	0	0	0	0	0	0	0	0	0	0	0	0	5855177	2607381	241446208	0	0	0			6505
6510	613.514	0	0	6260596	0	0	5331236	0	0	0	0	0	0	0	6064966	0	3836213	0	0	0	0			6510
6519	613.945	0	0	0	0	4142930	0	0	0	0	2718058	0	0	0	0	0	0	5521894	0	0	2815607			6519
6530	614.495	0	0	0	4309494	3808276	0	2342196	0	0	0	0	0	0	0	0	0	0	0	0	0			6530
6548	615.507	0	0	0	0	9341304	0	4843097	0	0	8727338	0	0	0	0	0	0	0	0	0	0			6548
6551	615.58	4963308	0	0	0	0	0	0	0	0	0	0	0	0	3197457	0	2796091	0	0	2430585	0			6551
6552	615.582	0	0	0	0	6275475	0	0	0	4299791	4203328	0	2615809	0	0	0	0	0	0	0	0			6552
6563	616.51	0	0	0	0	3998424	0	0	2734296	0	2936906	0	0	0	0	0	0	0	0	0	0			6563
6580	617.486	0	2141813	7568895	0	2246189	0	0	0	0	0	0	0	0	2776226	0	0	0	0	6958353	0			6580
6605	619.439	0	0	0	0	2505428	0	0	0	0	0	0	0	0	0	0	0	0	2646205	3334077	0			6605
6607	619.502	0	0	3478861	0	0	0	0	0	0	0	0	0	0	3779414	0	0	0	0	23775186	0			6607
6611	619.614	0	6184265	0	0	103032592	0	0	0	0	145625024	0	0	0	0	0	0	0	0	0	0			6611
6619	620.47	0	0	0	0	2921016	0	0	0	0	2877621	0	0	2373561	0	0	0	0	0	0	0			6619
6634	620.617	0	2508445	0	0	42018924	0	0	0	0	55365856	312611296	0	0	0	0	0	0	0	0	0			6634
6635	620.944	0	0	0	0	2616540	0	0	0	0	0	0	0	0	0	0	0	2398950	3179760	0	0			6635
6647	621.62	0	0	0	0	8167877	0	0	3197237	0	9982461	0	0	0	0	0	0	0	0	0	0			6647
6662	623.47	2857213	0	0	0	28781630	0	0	0	0	16868364	0	0	0	0	0	0	0	0	0	0			6662
6670	625.095	0	5438604	0	0	42495588	0	0	0	0	36558296	0	0	0	0	52981104	0	70237208	0	0	109537840			6670
6675	625.393	0	0	0	0	0	0	0	2452446	0	0	0	0	0	0	0	0	3519603	3917160	0	0			6675
6683	626.094	0	0	0	0	8249272	0	0	0	0	0	0	0	0	0	9907853	0	0	0	0	20130620			6683
6684	626.098	0	0	0	0	7532473	0	0	3094203	0	0	0	0	0	0	8193678	0	0	0	0	17914686			6684
6689	627.092	0	0	0	0	4058375	0	2662102	2212339	0	4184080	0	0	0	0	6455208	0	0	0	0	13134921			6689
6705	629.51	0	0	0	0	2466350	0	0	0	0	0	2479244	0	0	0	0	0	0	0	4251058	0			6705
6707	629.6	0	2709117	3595668	0	2519116	0	0	0	0	0	0	0	0	2712736	0	0	0	0	0	2165484			6707
6723	632.497	0	0	6149669	0	0	0	0	0	0	0	0	0	0	0	0	2723048	0	0	5427684	0			6723
6750	635.497	0	2722358	2370255	0	0	3123059	0	0	0	0	0	0	0	0	0	2874681	0	0	37862944	0			6750
6762	636.481	0	0	5551188	0	0	0	9145364	0	0	0	0	0	0	0	0	0	0	5416243	0	0			6762
6765	636.592	0	0	0	0	6217007	0	0	0	0	2960011	0	0	2652540	0	0	0	0	0	0	0			6765
6770	637.305	5053830	56933520	29531542	0	175193616	0	0	0	0	54174548	0	0	0	10001004	21953102	16741326	0	0	21717170	23803654			6770
6787	638.309	2700993	19701212	11493151	5389497	52068176	0	0	0	0	17933422	0	0	0	3333036	8641352	5326140	0	0	7408160	7567381			6787
6799	638.608	0	0	0	0	5104557	0	0	0	0	0	0	0	5099840	0	0	0	0	3455018	0	0			6799
6807	639.312	0	3188520	0	0	8192138	0	0	0	0	4144519	0	0	0	0	0	0	0	0	0	0			6807
6817	639.567	0	0	0	0	2687194	0	0	0	2325323	2288079	0	0	0	0	0	0	0	0	0	0			6817
6831	641.557	0	0	0	0	2584388	0	0	0	0	2506749	0	0	0	0	0	0	0	2292796	0	0			6831
6835	641.596	2472659	0	0	0	0	0	19214524	3998033	0	6750216	180628160	0	0	0	0	0	0	0	0	0			6835
6850	642.957	0	0	0	0	2323698	0	0	0	0	2291589	0	0	0	0	0	0	2239682	2239014	0	0			6850
6868	645.392	0	0	0	0	2849748	0	0	0	0	2638895	0	0	0	0	0	0	0	0	0	2573190			6868
6880	646.552	0	0	0	0	9582894	0	3780857	0	0	5301619	0	0	0	0	0	0	0	0	0	0			6880
6884	647.077	6263226	3766548	5248027	0	3771850	0	8402280	0	0	3526149	0	0	0	7763532	9888566	5112198	4504855	0	6729396	6060364			6884
6893	647.459	15661623	27519376	11472039	0	148326976	0	0	0	11188458	98184816	0	0	0	19814078	63865736	13885965	0	0	3698498	2203059			6893
6905	647.645	0	18115020	2610411	0	0	0	0	0	0	6114980	0	0	0	0	2242992	6363727	0	0	3221382	0			6905
6912	648.462	7347071	14678739	4400663	0	61819748	6193654	0	0	5798222	42266504	0	0	0	8833005	28828766	6265711	0	0	2527413	0			6912
6914	648.502	7713675	0	0	0	2399087	2212352	0	0	0	0	0	0	0	0	0	0	0	0	0	0			6914
6924	649.465	0	3463190	0	0	12573833	0	0	0	0	8521888	0	0	0	2450713	5883186	0	0	0	0	0			6924
6957	651.492	0	5314208	18084446	0	0	0	0	0	0	0	0	0	0	3594097	0	7966611	0	0	48092444	0			6957
6978	652.495	0	2302944	6511556	0	0	3927526	0	0	0	0	0	0	0	2140312	0	3358959	0	0	19330704	0			6978
6991	653.502	0	0	0	0	6070546	0	0	2775791	0	5426435	0	0	0	0	0	0	0	2965554	0	0			6991
6998	654.332	8270610	34476584	140392016	2503454	33812988	0	0	0	0	8308201	0	0	6106463	59760304	4223247	26733418	0	0	23689534	2695411			6998
7009	655.316	0	2439009	2404262	0	41292560	5947527	0	0	0	12080890	0	0	4055568	0	4650449	0	0	2430093	0	0			7009
7012	655.335	2365537	12227431	50444204	0	11260695	0	0	0	0	0	0	0	0	20611024	0	9501893	0	0	8477364	0			7012
7031	656.319	0	0	0	0	13464618	0	0	0	0	3004432	0	0	0	0	2813589	0	0	0	0	0			7031
7054	657.455	0	0	0	0	0	0	0	0	0	0	0	0	0	0	6347634	0	291266400	3439949	0	0			7054
7059	657.59	0	0	0	0	4072843	0	4065752	0	0	5624177	0	0	0	0	0	0	0	0	0	0			7059
7063	657.971	0	0	0	0	4271604	0	0	2353143	0	3560922	0	0	0	0	0	0	3384271	0	0	2992336			7063
7073	658.574	0	2270053	3978252	0	0	0	0	0	0	0	0	0	0	0	0	4069658	0	0	2339186	0			7073
7083	659.287	121899408	151132224	455621888	0	42342236	0	0	0	9993471	22027078	0	0	12439765	332145728	20360404	177738256	0	0	531374208	10255927			7083
7095	660.291	41454312	50698624	151928400	0	13645934	0	0	0	3407186	8205403	0	0	4158855	111977808	6161812	60298080	0	0	159654384	3535690			7095
7105	661.294	7826492	8471225	24690600	0	2322814	0	0	0	0	0	0	0	0	19301996	0	9385141	0	0	24191856	0			7105
7126	663.454	21630748	102243672	61358712	0	679500736	0	0	0	0	316293056	0	0	0	43100356	74977264	81368976	30409952	0	22660764	20886192			7126
7135	664.26	0	0	0	0	2477208	0	0	0	0	3295905	0	0	0	0	0	0	0	0	0	2423695			7135
7145	664.457	8798323	43998864	27681732	0	252730576	0	0	0	0	112902360	0	0	0	18983384	32420014	35412192	0	0	10852374	8889285			7145
7167	665.46	0	8564680	6741263	0	41868756	0	0	0	0	21225962	0	0	0	4563693	6682988	8266288	2800305	0	0	2704604			7167
7174	665.583	0	0	0	0	6675957	0	0	0	0	5407244	0	3663430	0	0	0	0	0	0	0	0			7174
7178	666.464	0	2838783	0	0	5383901	0	0	0	0	2744062	0	0	0	0	0	0	0	0	0	0			7178
7181	666.577	3930954	2515234	3586684	0	0	0	0	0	0	0	0	0	0	0	0	2677669	0	0	8444726	0			7181
7203	667.599	0	0	0	4101188	25673732	0	0	0	13094863	26158132	0	0	0	0	0	0	0	0	0	0			7203
7224	669.441	12314406	3540116	4407833	0	0	0	0	0	0	2301485	0	0	0	15740709	3442792	5177182	0	0	3527537	0			7224
7231	669.627	6055783	4412622	2379349	0	0	0	0	0	2785428	0	0	0	0	0	0	4573084	0	0	7907255	0			7231
7233	670.444	5683330	0	2359130	0	0	0	0	0	0	0	0	0	0	5103666	0	2266283	0	0	0	0			7233
7255	672.552	0	0	0	0	0	0	13437566	0	4297162	0	0	2406845	16636510	0	0	0	0	0	0	0			7255
7281	675.261	4214543	12880776	22188354	0	4616104	3565985	0	0	0	3832928	0	0	0	14214447	2690792	5322463	0	3903330	8771596	11603883			7281
7296	676.264	0	3984569	7344761	0	0	0	0	0	0	0	0	0	0	5385782	0	0	0	0	2727305	3832012			7296
7304	677.298	0	2924019	8934326	0	3623331	0	0	0	0	2509448	0	0	0	3790660	0	0	0	0	0	0			7304
7331	680.48	19473972	22163894	62052220	0	57715892	0	0	4601347	0	26948068	0	0	0	52181628	6784305	34991496	0	0	10534856	0			7331
7336	681.484	9308054	11539173	28711082	0	23530920	2486011	0	2933053	0	12301043	0	0	0	22715262	3582477	15544014	0	5421771	5034309	0			7336
7341	682.363	0	0	4809136	0	0	0	0	0	0	0	0	0	0	3880031	0	0	0	0	12419730	0			7341
7343	682.487	0	2474004	5958101	0	5420699	0	0	0	0	0	0	0	0	5661823	0	2879508	0	0	0	0			7343
7348	683.367	0	0	2419418	0	0	0	0	0	0	0	0	0	0	0	0	0	0	4018434	4811791	0			7348
7350	683.434	0	0	0	0	0	0	0	0	0	0	0	0	0	0	10162115	0	15791694	0	0	2216707			7350
7363	685.436	226241808	74659720	119299392	0	52867428	0	15816743	0	0	44635928	0	0	0	180567920	29294996	185611216	0	0	132466464	3527515			7363
7370	686.439	103624296	35207352	54648416	0	22590034	0	0	0	0	18389030	0	0	0	85540968	12796546	82228496	0	0	56297628	0			7370
7374	686.531	0	0	0	0	0	0	7874945	0	0	0	0	0	9243285	0	0	0	0	0	5785791	0			7374
7381	687.442	21540814	6937061	11546502	0	5665602	0	0	0	0	3237170	0	0	0	18153832	2583926	17995352	0	0	12376600	0			7381
7390	688.446	3506482	0	0	0	0	0	0	0	0	0	0	0	0	2588261	0	2483099	0	0	0	0			7390
7392	688.549	0	0	0	0	5588041	0	0	0	2298788	3633754	0	0	0	0	0	0	0	0	0	0			7392
7409	690.565	0	0	0	0	5015078	0	0	0	3479916	3680371	0	0	0	0	0	0	0	0	0	0			7409
7415	690.601	6366254	3477910	2644756	0	0	0	0	0	0	0	0	0	0	0	0	5241426	0	0	3041989	0			7415
7438	694.537	0	0	0	2911035	2680266	0	0	0	0	0	0	0	2526578	0	0	0	0	0	0	0			7438
7454	695.63	0	3202931	0	0	0	0	0	0	0	0	0	0	0	0	0	2655395	0	0	4399668	0			7454
7459	696.379	0	4353106	26454386	0	3849080	0	0	0	0	0	0	0	0	6666780	0	4129172	0	0	5455695	0			7459
7473	697.383	0	2302332	0	0	0	0	0	0	0	0	0	0	0	3747604	0	0	0	2792753	0	0			7473
7480	697.658	92454392	79939024	33549014	0	0	0	0	0	0	2857929	0	0	0	0	11935309	75842352	0	0	237263152	0			7480
7488	698.661	44449628	38127352	17198058	0	0	0	0	0	0	0	0	0	0	0	4941695	35882096	0	0	108780208	0			7488
7490	699.28	3363895	2996145	24554644	0	0	0	0	0	0	0	0	0	0	18304230	0	5825847	0	0	8862613	0			7490
7499	699.665	11120832	9431075	4179198	0	0	0	0	0	0	0	0	0	0	0	0	9483699	0	0	24501286	0			7499
7500	699.674	2389187	0	2433281	0	0	0	0	0	0	0	0	0	0	0	0	2581941	0	0	16989226	0			7500
7502	700.283	0	0	8879528	0	0	0	0	0	0	0	0	0	0	6364637	0	2235001	0	0	3376399	0			7502
7512	701.41	26592044	21326378	19410652	0	12578820	0	0	3042770	0	15742881	0	0	0	23408368	12546792	16566243	0	0	7173816	13917963			7512
7513	701.431	5028659	0	3746529	0	0	0	0	0	0	0	0	0	0	7581430	0	6096873	0	0	4886208	0			7513
7515	701.481	0	0	0	0	0	0	0	2581997	0	0	0	0	0	0	4156159	0	203195872	3405270	0	0			7515
7521	702.413	12702863	9939796	8945644	0	7180523	0	0	0	0	7389351	0	0	0	11169766	5725236	8104229	0	0	3580977	6774873			7521
7531	703.211	2673066	0	2663620	0	0	0	0	0	0	0	0	0	0	0	0	2351653	2407283	0	0	0			7531
7543	703.573	0	0	0	20545592	0	17800596	0	0	17485058	0	0	0	0	0	0	0	0	0	0	0			7543
7544	703.575	0	3153069	0	0	0	0	14984136	0	0	0	0	0	0	0	2993598	0	0	0	0	0			7544
7573	706.538	0	0	0	2905795	0	0	3565968	0	3500472	0	0	0	0	0	0	0	0	0	0	0			7573
7600	708.512	15469825	12649063	13096528	0	7300706	0	0	0	0	11259607	0	0	0	20723126	5930175	7123148	0	0	23988512	0			7600
7606	708.65	0	3662480	0	0	4630146	2593821	0	0	0	0	0	0	3120117	0	0	2195705	0	0	0	0			7606
7615	709.515	7966309	5247889	7325530	0	3014472	0	0	0	0	6557658	0	0	0	9893545	2916933	2837007	2904377	0	11000470	0			7615
7620	710.394	30199708	12248214	32946242	0	6375441	0	2600376	0	0	5554365	0	0	0	19978112	2208673	2750250	0	107714520	85617632	0			7620
7629	711.398	11804926	4644288	11770186	0	2357495	0	0	4069702	0	0	0	0	0	8358003	0	0	0	0	33811796	0			7629
7649	713.653	2265625	2959454	0	0	0	0	0	0	0	0	0	0	0	0	0	0	0	0	21967002	0			7649
7650	713.694	0	3173482	4619171	0	0	0	0	0	0	0	0	0	0	3540641	0	0	0	0	0	3030943			7650
7657	714.637	4242804	0	8670360	0	0	0	0	0	0	0	0	0	0	0	0	4057220	0	0	3577352	0			7657
7679	716.348	7915469	22805376	73104976	0	9739619	0	0	0	0	2796209	0	0	0	22478118	0	20404910	0	0	42513536	0			7679
7681	716.653	3139640	0	3940003	0	0	0	0	0	0	0	0	0	0	0	0	3171088	0	0	3605746	0			7681
7684	717.351	3498285	9796778	29966166	0	3376714	0	0	0	0	0	0	0	0	9322010	0	7422963	0	0	18028020	0			7684
7687	717.55	0	0	9727882	0	0	0	0	0	0	0	0	0	0	18480714	0	2435635	0	0	21362238	0			7687
7689	717.612	0	2332920	0	0	0	0	0	0	0	0	0	0	0	0	0	4275271	0	0	22140500	0			7689
7695	718.553	0	0	4264076	0	0	0	0	0	0	0	0	0	0	8982334	0	0	0	0	8066992	0			7695
7701	718.632	11533038	7609896	3623072	0	0	0	0	0	0	0	0	0	0	0	0	7593362	0	0	6373325	0			7701
7716	719.636	6325326	0	0	0	0	0	0	0	0	0	0	0	0	0	0	3182297	0	0	2445118	0			7716
7724	720.966	0	0	0	2792104	0	0	2763823	0	2463305	0	0	0	0	0	0	0	0	0	0	0			7724
7728	721.258	0	15769910	0	0	21385676	0	0	0	0	18463628	0	0	0	0	9155285	0	0	0	3092371	20388500			7728
7731	721.507	3746523	4116865	5585792	0	2767365	2524152	2575799	0	0	4448203	0	0	0	5126670	3916628	4849978	0	0	4506606	0			7731
7734	721.645	0	3542442	0	0	0	5341239	0	0	0	0	0	0	0	0	0	0	0	0	5946401	0			7734
7738	722.261	0	5900898	0	0	7682739	0	0	0	0	6315145	0	0	0	0	2955482	0	0	3417349	0	8145941			7738
7745	722.527	15835198	24650418	68158600	0	30298864	0	0	0	0	30588108	0	0	0	32367366	6876516	27738758	0	0	8605028	3267708			7745
7749	722.649	0	2242262	0	0	0	2978304	0	0	0	0	0	0	0	0	0	0	0	0	2708880	0			7749
7757	723.53	6732188	0	31556996	0	14660567	0	0	0	0	13864391	0	0	0	15295483	2572150	14246863	0	0	4488915	0			7757
7761	723.66	0	0	0	0	0	685280192	0	2549466	0	0	55322556	5048490	0	0	0	0	0	0	0	0			7761
7762	723.661	7889353	130245640	15828388	0	29438966	0	4701181	0	0	25165288	0	0	0	3045403	8034236	51143672	0	101164688	222723840	0			7762
7767	724.528	0	5522696	3939968	0	3765438	0	0	0	0	0	0	0	0	0	0	0	0	3313543	0	0			7767
7769	724.534	0	0	7104130	0	2907328	0	0	0	0	3356355	0	0	0	3497201	0	0	0	0	0	0			7769
7773	724.664	3699493	62612784	7915171	0	13923550	0	0	0	0	12664547	0	0	0	0	4159964	24634690	0	0	97583216	0			7773
7781	725.668	0	13346397	0	0	3624391	0	0	0	0	0	0	0	0	0	0	5637772	0	0	20824542	0			7781
7784	725.69	3000457	2481764	0	0	0	0	0	0	0	0	0	0	0	0	0	2367123	0	0	6400487	0			7784
7796	727.275	0	2563135	4458806	0	0	0	0	0	0	0	0	0	0	0	0	0	0	0	13255719	0			7796
7798	727.46	0	0	0	0	0	0	0	0	0	0	0	0	0	0	11202565	0	0	0	2852970	2699277			7798
7815	730.632	13237039	17427504	15682689	0	2754125	0	0	0	0	2584751	0	0	7019836	6345419	0	9374961	0	8103497	33802468	0			7815
7821	731.635	5592199	7130462	7986556	0	0	4029370	0	0	0	0	0	0	0	0	0	4738623	0	0	14322254	0			7821
7827	732.607	0	0	0	3295783	0	0	4469078	0	4699116	0	0	0	0	0	0	0	0	0	0	0			7827
7852	736.543	146043664	25735978	36115008	0	22945732	2873049	3635210	0	0	42027608	0	0	0	38695048	16885422	10744998	0	100971736	82481448	0			7852
7855	737.23	0	0	0	0	12255337	5647484	0	0	0	6826752	0	0	0	0	2597009	0	0	0	0	0			7855
7856	737.23	3761140	5135355	0	0	0	0	0	0	0	0	0	0	0	0	0	0	0	0	0	3198960			7856
7861	737.546	70415456	12444763	17462074	0	10973364	0	0	0	0	20671308	0	0	0	18526594	7125361	5510648	0	0	40358540	0			7861
7867	738.426	0	11609446	54514708	0	14713223	0	0	0	0	9796642	0	0	0	4739679	0	4153120	0	0	6149062	2439672			7867
7870	738.55	17446320	3853707	4721716	0	2983333	0	0	4020682	0	5176384	0	0	0	4135550	0	0	0	0	10028017	0			7870
7874	739.429	0	4746903	23131406	0	6034041	0	0	0	0	4013333	0	0	0	3632987	0	0	0	0	2694440	0			7874
7896	742.496	45103832	55900732	93034496	0	37102944	0	0	0	0	27316220	0	0	0	48805476	3619791	63995008	0	0	45586784	0			7896
7900	743.499	21363750	26786672	43915516	0	18462292	0	0	0	0	11239661	0	0	0	25073506	0	30408148	0	0	22166206	0			7900
7908	744.503	6688114	6247587	12282353	0	4464457	0	0	0	0	3533279	0	0	0	6279265	0	8187688	0	0	5479453	0			7908
7911	744.588	0	0	0	0	0	0	3709300	0	3496039	0	0	5364118	0	0	0	0	0	0	0	0			7911
7918	745.643	30375658	23920128	14187274	0	0	0	0	0	0	0	0	0	0	5413252	0	37191852	0	0	537435584	0			7918
7920	746.51	3627016	3485449	6826975	0	0	0	0	0	0	0	0	0	0	0	0	0	0	0	0	0			7920
7926	746.646	13320245	11800370	6091777	0	0	6371588	0	0	0	0	0	0	0	3177093	0	17023488	0	0	233348864	0			7926
7929	747.406	0	2759707	0	0	4001299	0	0	0	0	7103642	0	0	0	0	3323705	0	0	0	0	3025355			7929
7933	747.65	3010943	2614374	0	0	0	0	0	0	0	0	0	0	0	0	0	3640151	0	0	47423584	0			7933
7947	750.601	11810114	9196527	4468683	0	0	0	0	0	0	0	0	0	0	0	3383771	8795972	0	0	12751962	0			7947
7949	751.335	0	0	2413695	0	0	0	0	0	0	0	0	0	0	2731327	0	0	0	0	2946389	0			7949
7951	751.604	5131912	4080931	2542785	0	0	0	0	0	0	0	0	0	0	0	0	4587674	0	0	6372786	0			7951
7980	759.572	0	2539189	0	0	0	0	3240537	0	0	0	0	7801913	5470041	0	0	0	0	0	0	0			7980
7989	760.302	2849124	20795286	12089615	0	109885128	0	0	0	0	22634682	0	0	0	6586487	6974689	7316523	0	0	0	2942530			7989
7992	760.586	0	19116012	0	0	5932814	0	0	381479680	0	0	0	0	0	0	8447478	2778252	0	0	0	0			7992
7996	761.305	0	5660874	3547652	0	30742470	4726390	0	0	0	6304174	0	0	0	2654595	0	0	0	0	0	0			7996
8011	762.589	0	0	0	0	0	0	6447741	0	7913668	0	0	6849255	0	0	0	0	0	0	0	0			8011
8018	763.379	9426216	3307336	0	2919729	13236703	0	0	0	0	10781605	0	0	0	0	3032268	0	0	0	0	0			8018
8024	763.606	0	0	5055541	0	4984347	0	20578312	0	0	0	0	0	0	9882604	0	0	0	2758403	0	0			8024
8032	764.571	0	0	0	0	0	0	12846423	0	4955166	0	0	5401795	0	0	0	0	0	0	0	0			8032
8035	764.574	11355804	72717496	164277536	0	141343504	0	12027227	0	0	189965520	0	0	0	30166258	16823688	30136786	6819598	0	14685874	15599309			8035
8040	765.35	4106124	5574055	28782046	0	0	0	0	0	0	0	0	0	0	5715396	0	5282520	0	0	4683697	0			8040
8048	765.577	5242835	36050412	88354328	0	66485276	7091527	0	0	0	85140928	0	0	0	16739842	8870283	15842085	0	0	7270395	8419542			8048
8054	766.354	0	3030747	11030227	0	0	0	0	0	0	0	0	0	0	2434773	0	2757674	0	0	0	0			8054
8059	766.581	0	10635041	22114058	0	15818018	0	0	0	0	20833970	0	0	0	4939539	2604442	4873335	0	0	0	0			8059
8067	767.585	0	0	4088831	0	6063658	0	0	0	0	3862440	0	0	0	0	0	0	0	0	0	0			8067
8084	771.646	0	20938038	0	0	7291485	0	0	0	0	0	0	0	0	0	0	10826520	0	0	204455856	0			8084
8101	772.649	0	10051178	0	0	2757481	0	0	0	0	0	0	0	0	0	0	6313062	0	0	89866480	0			8101
8146	777.328	4761012	9724931	36796748	0	19368020	2791802	0	0	0	2332959	0	0	2886739	24304310	0	9161327	0	0	0	0			8146
8148	777.483	6061537	0	0	0	0	0	0	0	0	0	0	0	0	3349218	0	2729634	0	0	0	0			8148
8158	778.332	0	3425590	10435137	0	5955941	0	0	0	0	0	0	0	0	7171026	0	2366392	0	0	0	0			8158
8167	778.617	3945263	5006733	7596679	0	0	0	0	0	0	0	0	0	0	12155939	0	6671381	0	0	73484368	0			8167
8175	779.62	0	3710656	3214204	0	0	4846250	0	0	0	0	0	0	0	6210880	0	3073372	0	0	33720712	0			8175
8184	780.569	0	2858977	5930085	0	3444679	0	0	0	0	0	0	0	0	0	0	0	0	0	0	0			8184
8208	780.965	0	0	0	0	0	0	0	0	0	0	3264383	6747146	4798251	0	0	0	0	0	0	0			8208
8210	780.967	0	0	0	0	0	0	3594604	0	4030643	0	0	0	0	0	4305834	0	0	0	0	0			8210
8214	780.993	0	0	0	0	0	0	5099927	0	7151837	0	5232544	0	0	0	0	0	0	0	0	0			8214
8217	781.022	0	0	0	4627040	0	2938976	0	0	0	0	0	4570204	0	0	0	0	0	0	0	0			8217
8233	781.117	0	4522120	0	0	39029852	0	9049690	0	8094122	31388898	0	0	0	0	36101208	0	0	0	0	101730768			8233
8252	782.116	0	0	0	0	0	0	0	0	0	7022051	0	0	0	0	8265963	0	10180789	0	0	0			8252
8254	782.12	0	0	0	0	7445873	0	0	0	0	0	0	0	0	0	7389424	0	0	0	0	20335620			8254
8258	782.284	83176280	59255276	151567888	0	31346078	0	0	0	0	9467406	0	0	0	158310464	0	78459064	0	0	53300420	0			8258
8261	782.566	0	0	0	0	0	0	16576338	0	0	0	0	14632207	23318426	0	0	0	0	0	0	0			8261
8262	782.567	3554221	0	2401871	10864021	0	9264829	0	0	0	0	0	0	0	2973836	0	2982167	0	0	0	0			8262
8265	783.113	0	0	0	0	6557315	0	0	0	0	4822756	0	0	0	0	5070210	0	0	0	0	0			8265
8271	783.287	24841340	18246430	46481152	0	0	0	0	0	0	0	0	0	0	49340764	0	23974398	0	0	15953401	0			8271
8281	783.575	0	0	5891910	0	0	0	0	0	0	0	0	0	0	7971247	0	3020379	0	0	0	0			8281
8287	784.291	3534237	2824271	7630838	0	0	0	0	0	0	0	0	0	0	7103102	0	4270912	0	0	2470701	0			8287
8296	784.585	0	0	0	0	0	0	0	0	0	0	0	0	9099864	0	0	0	0	0	0	0			8296
8327	788.616	0	0	0	0	0	7176301	8465776	0	0	0	0	0	0	0	0	0	0	0	0	0			8327
8341	791.499	13358474	12285140	25233128	0	7385005	0	0	0	0	0	0	0	0	8907460	0	19676190	0	0	3760045	0			8341
8344	792.502	6563488	6200834	13682657	0	3894474	0	0	0	0	0	0	0	0	4705264	0	9465171	0	0	0	0			8344
8357	793.628	11339732	9217876	7297272	0	0	0	0	0	0	0	0	0	0	8580417	0	26533548	0	0	1541986816	0			8357
8362	794.494	0	0	6226383	0	0	0	0	0	0	0	0	0	0	2744902	0	0	0	0	4303649	0			8362
8366	794.631	5863655	4606081	3910129	0	0	6843166	0	0	0	0	0	0	0	4048495	0	11943902	0	0	677436224	0			8366
8370	796.573	0	9251527	5907412	0	0	0	0	0	0	0	0	0	0	0	0	0	0	0	3958145	0			8370
8384	798.258	4037817	7081149	9657720	0	4255550	0	0	0	0	0	0	0	0	9900733	0	3204130	0	0	0	0			8384
8385	798.585	4242705	0	2666954	0	0	0	0	0	0	0	0	0	0	4211490	0	6261891	0	0	33365958	0			8385
8405	802.837	0	18997772	7256564	0	30368886	0	0	0	0	20990926	0	0	0	0	3552767	4813152	0	0	8234116	0			8405
8408	803.099	5009846	3914329	3668533	0	2508995	0	0	0	0	0	0	0	0	6250647	4906839	4033964	0	0	5811406	4564153			8408
8420	803.306	0	0	0	3115447	0	0	3176817	0	4261354	0	0	0	0	0	0	0	0	0	0	0			8420
8431	803.841	0	11432756	5225200	0	16471454	0	0	0	0	11746543	0	0	0	0	0	3034753	0	0	4412830	0			8431
8435	804.844	0	3912796	0	0	4001478	0	0	0	0	0	0	0	0	0	0	0	0	2801835	0	0			8435
8442	806.508	0	0	2830737	0	0	0	0	0	0	0	0	0	0	3012807	0	2394485	0	0	0	0			8442
8451	807.675	0	0	0	0	12933647	0	0	2797900	0	8405328	0	0	0	0	0	0	0	0	0	0			8451
8474	812.614	0	0	0	0	0	0	0	0	3917149	0	0	2991657	3266942	0	0	0	0	0	0	0			8474
8503	818.905	0	2601023	8339957	0	2526051	0	0	0	0	0	0	0	0	3654792	0	0	0	0	0	0			8503
8544	826.932	0	0	0	4888370	0	0	0	0	0	0	0	4816254	3175187	0	0	0	0	0	0	0			8544
8579	835.707	0	0	0	0	22613042	3693650	0	0	0	12801293	0	0	0	0	0	0	0	0	0	0			8579
8668	851.811	0	0	0	7586487	0	0	5223022	0	0	0	0	0	0	0	4185308	0	0	0	0	0			8668
8671	851.84	0	0	0	6189808	0	0	7652000	0	0	0	0	0	4949419	0	0	0	0	0	0	0			8671
8684	851.991	0	0	0	4590614	0	3369342	0	0	8500699	0	0	0	0	0	0	0	0	0	0	0			8684
8690	852.023	0	0	0	5635157	0	0	0	0	5053968	0	0	3594506	0	0	0	0	0	0	0	0			8690
8746	860.295	0	5089414	3403349	0	19401668	0	0	0	0	3015847	0	0	0	0	0	0	0	0	0	0			8746
8756	860.952	0	3033402	8023830	0	0	0	0	0	0	0	0	0	0	4312955	0	0	0	0	0	0			8756
8803	865.908	5445742	12318360	17593558	0	0	0	0	0	0	0	0	0	0	14913209	0	2883438	0	0	26116162	0			8803
8807	866.911	0	7032753	11347460	0	0	0	0	0	0	0	0	0	0	10371121	0	2427939	0	0	16400670	0			8807
8810	867.914	0	2483402	2834227	0	0	0	0	0	0	0	0	0	0	3658153	0	0	0	0	6009337	0			8810
8877	882.277	13494096	8591621	19024044	0	0	0	0	0	0	0	0	0	0	22021786	0	9993045	0	0	7249492	0			8877
8879	883.281	0	0	6691312	0	0	0	0	0	0	0	0	0	0	6420494	0	3804186	0	0	2786099	0			8879
8891	886.931	0	17686150	8040082	0	20180404	0	0	0	0	12889945	0	0	0	0	0	3512051	0	0	6525543	0			8891
8899	887.935	0	9932730	4913116	0	0	0	0	0	0	0	0	0	0	0	0	0	0	0	4287306	0			8899
8920	890.725	3389419	33039134	4014968	0	0	0	0	0	0	0	0	0	0	0	0	0	0	0	30062020	0			8920
8968	906.71	0	3266496	0	0	0	0	0	0	0	0	0	0	0	3836175	0	4022383	0	0	0	0			8968
8983	907.955	0	5566837	7776980	0	0	0	0	0	0	0	0	0	0	7068351	0	2554799	0	0	12740032	0			8983
8988	908.914	0	3855048	3585071	0	0	0	0	0	0	0	0	0	0	0	0	0	0	0	9815726	0			8988
8990	908.958	0	2709208	0	0	0	0	0	0	0	0	0	0	0	4768794	0	0	0	0	8144570	0			8990
9004	915.527	0	0	7259575	0	0	0	0	0	0	0	0	0	0	5043409	0	2884031	0	0	0	0			9004
9063	928.619	0	2929691	16910686	0	0	0	3956313	0	0	0	0	0	0	3820916	0	5351840	0	0	3173147	0			9063
9066	928.978	0	13990060	5493227	0	13868466	5416297	0	0	0	10326414	0	0	0	0	0	2649624	0	0	4410240	0			9066
9068	929.53	0	0	2676420	0	0	0	0	0	0	0	0	0	0	2710164	0	0	0	0	2681883	0			9068
9069	929.623	0	0	10259176	0	0	0	0	0	0	0	0	0	0	2934449	0	2992880	0	0	0	0			9069
9072	929.981	0	8874562	4242293	0	10981049	4444956	0	0	0	7195268	0	0	0	0	0	0	0	0	0	0			9072
9117	937.137	0	0	0	0	4307438	0	0	0	0	4405542	0	0	0	0	4171664	0	0	0	0	0			9117
9133	939.596	9618846	3525070	5235286	0	0	0	0	0	0	0	0	0	0	3908305	0	5935255	0	0	3587975	0			9133
9141	940.599	5130081	0	3382246	0	0	0	0	0	0	0	0	0	0	2782213	0	3430918	0	0	0	0			9141
9163	943.559	2813086	4104280	22724738	0	0	0	0	0	0	0	0	0	0	13481869	0	7450192	0	0	8748080	0			9163
9175	944.562	0	0	11039250	0	0	0	0	0	0	0	0	0	0	7272638	0	4188105	0	0	4644194	0			9175
9176	944.65	0	0	2952757	0	0	0	0	0	0	0	0	0	0	0	0	3275754	0	0	2917757	0			9176
9217	950.002	3803189	6523671	7150216	0	0	0	0	0	0	0	0	0	0	6254380	0	2801644	0	0	12338167	0			9217
9218	950.737	5931402	9616466	10283948	0	0	0	0	0	0	0	0	0	0	7352329	0	12626186	0	0	3018974	0			9218
9220	950.961	0	2741427	6054917	0	0	0	0	0	0	0	0	0	0	0	0	0	0	0	12629285	0			9220
9221	951.005	2565639	3724486	6220823	0	0	0	0	0	0	0	0	0	0	4503642	0	0	0	0	8693043	0			9221
9223	951.74	3808093	6340097	4818234	0	0	0	0	0	0	0	0	0	0	0	0	8247955	0	0	2805275	0			9223
9225	951.981	0	0	5272986	0	0	0	0	0	0	0	0	0	0	6689152	0	0	0	0	4578919	0			9225
9230	952.984	0	0	3260199	0	0	0	0	0	0	0	0	0	0	4162221	0	0	0	0	3960742	0			9230
9244	954.046	0	0	0	8872563	0	0	0	0	0	0	0	5000144	5567576	0	0	0	0	0	0	0			9244
9275	955.332	0	0	0	0	0	0	6732602	0	0	0	0	4503691	5300883	0	0	0	0	0	0	0			9275
9346	966.732	0	0	3378199	0	0	0	0	0	0	0	0	0	0	2636486	0	4027992	0	0	0	0			9346
9390	974.64	0	42050636	23842738	0	0	0	0	0	0	3632381	0	0	0	0	0	13721439	0	0	17552352	0			9390
9396	975.643	0	26519024	13365538	0	5673624	10222447	0	0	0	2863581	0	0	0	0	0	10170635	0	0	11097406	0			9396
9400	976.647	0	8132501	4082321	0	0	0	0	0	0	0	0	0	0	0	0	4215480	0	0	3540638	0			9400
9412	978.768	3394660	4612873	3876242	0	0	0	0	0	0	0	0	0	0	4051197	0	4654660	0	0	0	0			9412
9414	979.772	2798119	3046569	0	0	0	0	0	0	0	0	0	0	0	0	0	2880498	0	0	0	0			9414
9439	992.049	0	3269627	3843944	0	0	0	0	0	0	0	0	0	0	3238168	0	0	0	0	7736415	0			9439
9445	993.007	0	3506544	3128479	0	0	0	0	0	0	0	0	0	0	0	0	0	0	0	10833348	0			9445
9457	996.622	12503609	9139932	21630232	0	0	0	0	0	0	0	0	0	0	3714765	0	11744362	0	2706837	54047504	0			9457
9459	997.626	6376392	6666327	0	0	0	0	0	0	0	0	0	0	0	0	0	7939613	0	0	30323852	0			9459
2	152.131	0	0	0	0	0	0	0	1647909	0	0	3027020	0	0	0	0	0	0	0	0	0
22	163.075	0	0	0	0	1638527	0	0	0	0	0	0	0	0	0	0	0	0	0	0	0
23	163.148	0	0	0	0	0	2708045	0	0	0	0	0	0	0	0	0	0	0	0	0	0
31	166.007	0	0	0	1544420	0	0	0	0	0	0	0	0	0	0	0	0	0	0	0	0
47	168.018	0	0	0	0	1579582	0	0	0	0	0	0	0	0	0	0	0	0	0	0	0
50	169.12	0	0	7198681	0	0	0	0	0	0	0	0	0	0	0	0	3380996	0	0	0	0
62	171.026	0	0	2491610	0	0	0	0	0	0	0	0	0	0	2895055	0	0	0	0	0	0
66	171.138	0	0	0	0	0	0	0	0	0	0	0	0	0	0	0	0	2196241	0	0	0
92	175.036	0	0	0	0	0	0	0	0	0	0	0	0	0	0	0	0	0	1642075	0	0
95	175.115	0	0	0	0	0	0	0	0	0	0	0	0	0	0	1715975	0	0	0	0	0
106	177.051	0	0	0	0	0	0	0	0	0	0	0	0	0	0	1551584	0	0	0	0	0
107	177.086	0	0	0	0	0	0	0	0	0	0	0	0	0	0	0	1601084	0	0	0	0
118	179.107	0	0	0	0	2337992	0	0	0	0	0	0	0	0	0	0	0	0	0	0	0
121	179.143	0	0	0	0	0	0	0	0	0	1643049	0	0	0	0	0	0	0	0	0	0
127	180.089	0	0	0	0	0	0	0	0	0	0	0	0	1663931	0	0	0	0	0	0	0
131	180.162	0	0	0	0	0	0	0	0	0	0	0	0	0	0	0	0	0	0	1928860	0
135	180.986	1545595	0	0	0	0	0	0	0	0	0	0	0	0	0	0	0	0	0	0	0
137	181.041	2455325	0	0	0	0	0	0	0	0	0	0	0	0	0	0	0	0	0	0	0
140	181.084	0	0	1754201	0	0	0	0	0	0	0	0	0	0	0	0	0	0	0	0	0
145	182.028	0	0	0	0	0	0	1599534	0	0	0	0	0	0	0	0	0	0	0	0	0
147	182.154	0	0	0	0	0	1609796	0	0	0	0	0	0	0	0	0	0	0	0	0	0
150	182.972	0	0	0	0	0	0	0	0	0	0	0	0	0	0	1738371	0	0	0	0	0
153	183.063	0	0	1812790	0	0	0	0	0	0	0	0	0	0	0	0	0	0	0	0	0
162	184.032	1657370	0	0	0	0	0	0	0	0	0	0	0	0	0	0	0	0	0	0	0
163	184.039	0	0	0	0	0	0	0	0	1843309	0	0	0	0	0	0	0	0	0	0	0
198	189.089	0	0	2133320	0	0	0	0	0	0	0	0	0	0	0	0	0	0	0	0	0
199	189.151	0	0	0	0	0	0	0	0	0	0	0	0	1557245	0	0	0	0	0	0	0
210	191.104	0	0	0	0	0	0	0	0	0	0	0	0	0	1808536	0	0	0	0	0	0
211	191.115	0	0	4725449	0	0	0	0	0	0	0	0	0	0	0	0	0	0	0	0	0
212	191.143	0	0	0	0	0	6245780	0	0	0	0	0	0	0	0	0	0	0	0	0	0
215	191.982	1548939	0	0	0	0	0	0	0	0	0	0	0	0	0	0	0	0	0	0	0
218	192.159	0	0	1617673	0	0	0	0	0	0	0	0	0	0	0	0	0	0	0	0	0
224	192.992	0	0	0	0	0	0	0	0	0	0	0	0	0	0	0	0	0	0	0	2022592
226	193.084	0	0	1768323	0	0	0	0	0	0	0	0	0	0	0	0	0	0	0	0	0
227	193.095	0	0	0	0	0	0	0	0	5927031	0	0	0	0	0	0	0	0	0	0	0
229	193.159	0	0	0	0	0	2218294	0	0	0	0	0	0	0	0	0	0	0	0	0	0
232	194.115	0	0	0	0	0	0	0	0	2448422	0	0	2091755	0	0	0	0	0	0	0	0
234	194.152	0	0	0	0	0	0	0	0	0	0	0	0	0	0	0	1673888	0	0	0	0
238	195.123	0	0	0	0	0	6644502	0	0	0	0	0	0	0	0	0	0	0	0	0	0
243	196.086	0	0	0	0	0	0	0	1577723	0	0	0	0	0	0	0	0	0	0	0	0
244	196.088	0	0	0	0	0	0	1622094	0	0	0	0	0	0	0	0	0	0	0	0	0
249	197.151	0	0	0	0	0	0	2269438	0	1893405	0	0	0	0	0	0	0	0	0	0	0
259	199.031	0	1597271	0	0	0	0	0	0	0	0	0	0	0	0	0	0	0	0	0	0
266	199.169	0	0	0	0	2293034	0	0	0	0	0	0	0	0	0	0	0	0	0	0	0
268	200.028	0	0	0	0	0	0	0	0	0	0	0	0	0	0	0	0	0	0	1565312	0
276	202.033	0	0	0	0	0	0	0	2107530	0	0	0	0	0	0	0	0	0	0	0	0
277	202.058	0	0	0	0	0	0	1670188	0	0	0	0	0	0	0	0	0	0	0	0	0
278	202.084	0	0	0	0	0	0	0	0	0	0	0	0	0	0	0	1561866	0	0	0	0
281	202.938	0	0	0	0	0	0	0	0	0	0	0	0	1651767	0	0	0	0	0	0	0
284	203.04	0	0	1562456	0	0	0	0	0	0	0	0	0	0	0	0	0	0	0	0	0
288	203.107	0	0	0	0	2410635	1700524	0	0	0	0	0	0	0	0	0	0	0	0	0	0
290	204.033	0	0	0	0	0	0	0	1648052	0	0	0	0	0	0	0	0	0	0	0	0
291	204.056	0	0	0	0	0	0	3281336	0	0	0	0	0	0	0	0	0	0	0	0	0
293	204.102	0	1591739	0	0	0	0	0	0	0	0	0	0	0	0	0	0	0	0	0	0
294	204.154	0	0	0	0	0	0	0	0	0	0	0	0	0	0	0	0	0	0	10231752	0
302	205.078	0	0	3191332	0	0	0	0	0	0	0	0	0	0	0	0	0	0	0	0	0
303	205.084	0	0	1685990	0	0	0	0	0	0	0	0	0	0	0	0	0	0	0	0	0
305	205.092	0	0	0	0	0	0	0	0	0	1602487	0	0	0	0	0	0	0	0	0	0
319	207.016	1792025	0	0	0	0	0	0	0	0	0	0	0	0	0	0	0	0	0	0	0
321	207.059	0	0	0	0	0	0	0	2862237	0	0	0	0	0	0	0	0	0	2109871	0	0
322	207.076	0	0	0	0	0	0	0	0	0	0	0	0	1704256	0	0	0	0	0	0	0
323	207.099	0	0	3076321	0	0	0	0	0	0	0	0	0	0	0	0	0	0	0	0	0
325	207.11	0	0	0	2146926	0	0	0	0	0	0	0	0	0	0	0	0	0	0	0	0
330	207.174	0	0	0	0	2174347	0	0	0	0	0	0	0	0	0	0	0	0	0	0	0
334	208.092	1609382	0	0	0	0	0	0	0	0	0	0	0	0	0	0	0	0	0	0	0
335	208.131	0	0	0	0	0	0	0	0	1947380	0	0	0	0	0	0	0	0	0	0	0
336	208.168	0	0	0	0	0	0	0	0	0	1594945	0	0	0	0	0	0	0	0	0	0
341	208.992	0	0	0	0	0	0	0	0	0	0	0	1590812	0	0	0	0	0	0	0	0
342	208.993	0	0	0	0	0	0	0	0	0	0	0	0	0	0	0	1570551	0	0	0	0
343	209.042	0	0	0	0	0	0	0	0	0	0	0	1591733	0	0	0	0	0	0	0	0
344	209.115	0	0	4022610	0	0	0	0	0	0	0	0	0	0	0	0	0	0	0	0	0
350	209.177	0	0	0	0	0	2863073	0	0	0	0	0	0	0	0	0	0	0	0	0	0
351	209.19	0	0	0	0	2234904	0	0	0	0	0	0	0	0	0	0	0	0	0	0	0
353	210.063	0	0	0	0	0	0	0	0	0	0	0	0	0	0	0	0	0	0	1633538	0
359	211.13	0	0	2083572	0	0	0	1660367	0	0	0	0	0	0	0	0	0	0	0	0	0
360	211.159	0	0	0	0	0	0	0	1612920	0	0	0	0	0	0	0	0	0	0	0	0
362	211.169	0	0	0	0	0	2155839	0	0	0	0	0	0	0	0	0	0	0	0	0	0
370	212.118	0	0	0	0	0	0	0	2105887	0	0	0	0	0	0	0	0	0	0	0	0
371	212.152	0	0	0	0	0	0	0	0	0	0	0	0	0	0	1765675	0	0	0	0	0
374	212.201	0	0	0	0	0	0	0	0	1703894	0	0	0	0	0	0	0	0	0	0	0
380	213.196	0	0	0	0	0	1891809	0	2191951	0	0	0	0	0	0	0	0	0	0	0	0
382	214.044	0	0	0	0	0	0	0	1594257	0	0	0	0	0	0	0	0	0	0	0	0
383	214.091	0	0	0	0	0	0	0	0	0	0	0	1642390	0	0	0	0	0	0	0	0
385	214.109	0	0	0	0	0	0	0	0	0	0	0	0	0	0	0	0	0	0	1773105	0
392	215.125	0	0	8432820	0	0	0	0	0	0	0	0	0	0	0	0	2771232	0	0	0	0
393	215.175	0	0	0	0	0	0	0	0	0	0	0	0	2472485	0	0	0	0	0	0	0
403	217.07	0	0	0	0	0	0	0	1615387	1654222	0	0	0	0	0	0	0	0	0	0	0
405	217.12	0	0	3598291	0	0	0	0	0	0	0	0	0	0	0	0	2579501	0	0	0	0
410	218.028	0	0	0	0	0	0	0	0	0	0	0	0	0	0	3612026	0	1780670	0	0	0
411	218.079	0	0	1630172	0	0	0	0	0	0	0	0	0	0	0	0	1800750	0	0	0	0
415	218.956	0	0	0	0	0	0	0	0	1648995	0	0	0	0	0	0	0	0	0	0	0
423	219.136	0	0	0	0	0	0	0	0	0	0	0	0	0	0	0	1749741	0	0	0	0
426	219.174	0	0	0	0	2327552	0	0	0	0	0	0	0	0	0	0	0	0	0	0	0
436	220.935	0	0	0	0	0	0	0	0	0	0	0	0	0	0	0	0	0	0	0	2872196
441	221.07	0	0	0	0	0	0	0	0	0	0	0	0	0	0	0	0	0	0	0	1791699
442	221.115	0	0	1823879	0	0	0	0	0	0	0	0	0	0	0	0	0	0	0	0	0
444	221.138	0	0	0	0	0	0	0	0	0	0	0	0	0	0	0	0	2242729	0	0	2110076
446	221.154	0	0	0	0	3258505	0	0	0	0	0	0	0	0	0	0	0	0	0	0	0
450	221.19	0	0	0	0	2512799	0	0	0	0	0	0	0	0	0	0	0	0	0	0	0
456	222.149	0	0	0	0	0	0	0	0	0	0	0	1670227	0	0	0	0	0	0	0	0
460	223.008	0	0	0	0	0	0	0	0	0	0	0	0	0	0	0	0	0	1725822	0	0
461	223.035	0	1640288	0	0	0	0	0	0	0	0	0	0	0	0	0	0	0	0	0	0
462	223.094	0	0	2451851	0	0	0	0	0	0	0	0	0	0	0	0	0	0	0	0	0
463	223.114	0	0	0	0	0	0	0	0	0	1605216	0	0	0	0	0	0	0	0	0	0
465	223.154	0	0	0	0	0	0	0	0	0	0	0	0	0	0	2791892	0	0	0	0	0
468	223.206	0	0	0	0	2405731	0	0	0	0	0	0	0	0	0	0	0	1690097	0	0	0
474	224.128	0	0	0	0	0	0	0	0	0	0	0	0	0	0	0	0	1694878	0	0	0
475	224.162	0	0	0	0	0	0	1715738	0	0	0	0	0	0	0	0	0	0	0	0	0
476	224.186	0	0	2989974	0	0	0	0	0	0	0	0	0	0	0	0	0	0	0	0	0
480	225.11	0	0	2147396	0	0	0	0	0	0	0	0	0	0	0	0	1987030	0	0	0	0
483	225.146	0	0	2005722	0	1876121	0	0	0	0	0	0	0	0	0	0	0	0	0	0	0
484	225.183	0	0	2637040	0	0	0	0	0	0	0	0	0	0	0	0	0	0	0	0	0
491	225.998	0	0	0	0	0	0	0	0	0	0	0	0	0	1623197	0	0	0	0	0	0
493	226.127	0	0	0	0	0	0	0	0	0	0	0	0	0	0	0	1663163	0	0	0	0
500	226.996	0	0	0	0	0	0	0	0	0	0	0	0	0	0	0	0	0	0	1721468	0
504	227.174	0	0	0	0	0	0	0	0	0	1735454	0	0	0	0	0	0	0	0	0	0
507	227.212	0	0	0	0	0	0	0	1765392	1733852	0	0	0	0	0	0	0	0	0	0	0
509	227.223	0	0	0	0	0	0	0	0	0	0	0	1651815	0	0	0	0	0	0	0	0
512	228.113	0	0	0	2248694	0	0	0	0	0	0	0	0	0	0	0	0	0	0	0	0
521	229.137	0	0	0	0	0	0	0	0	0	0	0	0	1647848	0	0	0	0	0	0	0
523	229.155	0	0	0	0	0	0	0	0	0	0	0	0	0	0	0	0	0	0	0	1931107
527	230.028	0	0	0	0	0	0	0	0	0	0	0	0	0	0	0	0	0	0	0	1613915
538	231.084	0	0	0	0	0	0	0	0	0	0	0	0	0	0	0	0	0	2339882	0	0
540	231.108	0	1679260	0	0	0	0	0	0	0	0	0	0	0	0	0	0	0	0	0	0
543	232.063	0	0	0	0	0	1708438	0	0	0	0	0	0	0	0	0	0	0	0	0	0
544	232.108	0	0	0	6104445	0	0	0	0	0	0	0	0	0	0	0	0	0	0	0	0
550	233.07	0	0	0	0	0	0	0	0	0	0	0	0	0	0	0	0	0	1791567	0	0
551	233.078	0	0	8594556	0	0	0	0	0	0	0	0	0	0	0	0	2647875	0	0	0	0
553	233.115	0	0	2272916	0	0	0	0	0	0	0	0	0	0	0	0	0	0	0	0	0
557	234.111	0	0	0	0	0	0	0	0	0	0	0	0	0	0	0	0	0	0	1826774	0
562	235.001	0	0	1691762	0	0	0	0	0	0	0	0	0	0	0	0	0	0	0	0	0
565	235.067	0	0	0	0	0	0	0	0	0	0	2051237	0	1694521	0	0	0	0	0	0	0
566	235.129	0	0	0	0	0	0	0	0	0	0	0	0	0	0	0	1663354	0	0	0	0
567	235.131	0	0	2864328	1747886	0	0	0	0	0	0	0	0	0	0	0	0	0	0	0	0
568	235.157	0	0	0	0	0	0	0	0	0	0	0	0	1684152	0	0	0	0	0	0	0
569	235.167	0	0	2136288	0	0	0	0	0	0	0	0	0	0	0	0	0	0	0	0	0
575	235.967	0	0	0	0	0	0	1839602	0	2614059	0	0	0	0	0	0	0	0	0	0	0
576	236.113	0	0	1915735	0	0	0	0	0	0	0	0	0	0	1735309	0	0	0	0	0	0
583	237.11	0	0	3010036	0	0	0	1728547	0	0	0	0	0	0	0	0	0	0	0	0	0
585	237.157	0	0	0	0	0	0	0	0	1679494	0	0	1722471	0	0	0	0	0	0	0	0
592	238.18	0	0	0	0	0	1840678	0	1706678	0	0	0	0	0	0	0	0	0	0	0	0
595	238.946	0	0	0	0	0	0	0	0	0	0	0	0	0	0	0	0	0	0	0	1662992
596	239.089	0	0	6611503	0	0	0	0	0	0	0	0	0	0	0	0	3156925	0	0	0	0
597	239.125	0	0	4044871	0	0	0	0	0	0	0	0	0	0	0	0	0	0	0	0	0
599	239.143	0	0	0	0	2674936	0	0	0	0	0	0	0	0	0	0	0	0	0	0	0
601	239.149	0	0	0	0	0	0	0	0	0	0	0	0	1957098	0	0	0	0	0	0	0
605	239.198	0	0	0	0	0	0	0	0	0	0	0	0	0	0	0	1830150	0	0	0	0
609	240.157	0	0	0	0	0	0	0	0	0	0	1752310	1921764	0	0	0	0	0	0	0	0
611	240.181	0	0	0	0	0	0	0	0	0	0	0	0	0	3314548	3109726	0	0	0	0	0
619	241.12	0	0	4522392	0	0	0	0	0	0	0	0	0	0	0	0	3792915	0	0	0	0
620	241.141	1680283	0	2764966	0	0	0	0	0	0	0	0	0	0	0	0	0	0	0	0	0
621	241.155	0	0	0	0	0	0	0	0	0	0	0	0	0	0	0	0	0	0	0	2100491
624	241.18	0	0	0	0	0	0	0	0	0	0	0	0	6385073	0	0	0	0	0	0	0
625	241.195	0	0	0	0	0	1702467	0	0	0	0	0	0	1654972	0	0	0	0	0	0	0
627	241.216	0	0	0	0	2512060	0	0	2138697	0	0	0	0	0	0	0	0	0	0	0	0
631	242.175	0	0	0	0	0	2746261	0	0	0	0	0	0	0	0	0	0	0	0	0	0
640	243.123	0	0	2392567	0	0	0	0	0	0	0	0	0	0	0	0	0	0	0	0	0
651	243.98	0	0	0	0	0	0	0	0	0	0	0	0	0	0	0	0	0	5073073	0	0
652	244.135	1711891	0	0	0	0	0	0	0	0	0	0	0	0	0	0	0	0	0	0	0
654	244.227	0	0	2083824	0	3247152	0	0	0	0	0	0	0	0	0	0	0	0	0	0	0
656	244.979	0	0	0	0	0	0	0	0	0	0	0	0	0	0	0	0	2683184	0	0	0
658	245.015	0	0	0	0	0	0	0	0	0	0	0	0	0	0	2075444	0	0	0	0	0
660	245.047	1993987	0	0	0	2519425	0	0	0	0	0	0	0	0	0	0	0	0	0	0	0
666	245.151	0	0	2123118	0	0	0	0	0	0	0	0	0	0	0	0	1705668	0	0	0	0
667	245.175	0	0	0	0	2137565	2149186	0	0	0	0	0	0	0	0	0	0	0	0	0	0
670	245.224	0	0	0	0	0	1678950	0	0	0	0	0	0	0	0	0	0	0	0	0	0
673	246.086	0	0	0	0	0	0	0	0	0	0	0	1684325	0	0	0	0	0	0	0	0
674	246.117	0	0	0	0	0	0	0	0	0	0	0	1749500	0	0	0	0	0	0	0	0
675	246.124	0	0	0	50608768	0	0	0	0	0	0	0	0	0	0	0	0	0	0	0	0
678	246.185	0	0	0	0	0	0	0	2758270	0	0	0	0	0	0	0	0	0	0	0	0
681	246.197	0	0	0	0	0	3445049	1782041	0	0	0	0	0	0	0	0	0	0	0	0	0
683	246.934	0	0	0	0	0	0	0	0	0	0	0	0	0	0	0	0	0	0	0	5072596
685	246.944	0	0	0	0	0	0	0	0	0	0	2971740	0	0	0	0	0	0	0	0	3559387
692	247.13	0	0	2016967	0	0	0	0	0	0	0	0	0	0	0	0	0	0	0	0	0
693	247.154	0	0	2858967	0	2006903	0	0	0	0	0	0	0	0	0	0	0	0	0	0	0
694	247.165	0	0	0	0	0	0	0	0	0	0	0	0	0	0	0	0	1905060	0	0	0
701	248.032	0	1717152	0	0	0	0	0	0	0	0	0	0	0	0	0	0	0	0	0	0
703	248.084	1693477	0	0	0	0	0	0	0	0	0	0	0	0	0	0	0	0	0	0	0
708	248.237	0	0	0	0	0	2013478	0	0	0	0	0	0	1742341	0	0	0	0	0	0	0
710	249.021	2919207	0	0	0	0	0	0	0	0	0	0	0	0	0	0	0	0	0	0	0
711	249.046	0	0	0	0	0	0	2650839	0	0	0	0	0	0	0	2006520	0	0	0	0	0
712	249.061	0	0	0	0	0	0	0	0	0	0	0	0	0	0	0	0	0	1749430	0	0
715	249.109	0	0	0	0	0	0	0	0	0	0	0	0	0	0	1846563	0	0	0	0	0
722	249.193	0	0	1699036	0	0	0	0	0	0	0	0	0	0	0	0	0	0	0	0	0
728	249.995	0	0	0	1772420	0	0	0	0	0	0	0	0	0	0	0	0	0	0	0	0
729	250.086	0	0	0	0	0	0	0	0	0	0	0	0	0	0	0	0	2500120	0	0	0
730	250.162	0	0	0	0	0	0	0	1690350	0	0	0	0	0	0	0	0	0	1667266	0	0
733	250.18	0	0	0	0	0	0	0	4217596	0	0	0	0	0	0	0	0	0	0	0	0
737	250.216	0	0	0	0	0	0	0	1707798	0	0	0	0	0	0	0	0	0	0	0	0
742	251.04	0	0	0	0	0	0	0	0	0	3290848	0	0	0	0	0	0	0	0	0	0
747	251.164	0	0	0	0	2998746	0	0	0	0	0	0	0	1857021	0	0	0	0	0	0	0
750	251.186	0	0	0	0	0	0	0	0	0	0	0	0	0	0	0	0	0	0	1884867	0
757	252.157	0	0	0	0	0	0	0	0	4587498	0	0	0	0	0	0	0	0	0	0	0
759	252.159	0	0	0	0	2553773	0	0	0	0	0	0	0	0	0	0	0	0	0	0	0
760	252.182	0	0	0	0	0	0	0	0	0	0	0	0	0	0	0	0	0	0	1753314	0
767	252.942	0	0	0	0	0	0	0	0	1745458	0	0	0	0	0	0	0	0	0	0	0
771	253.101	0	0	0	0	0	0	0	0	0	0	1821232	0	0	0	0	0	0	0	0	0
776	253.195	0	0	0	0	1827485	0	0	0	0	0	0	0	0	0	0	0	0	0	0	0
782	253.253	0	0	0	0	3187654	0	0	0	0	2683905	0	0	0	0	0	0	0	0	0	0
783	254.09	0	0	0	6443294	0	0	0	0	0	0	0	0	0	0	0	0	0	0	0	0
792	255.093	0	0	0	1865458	0	0	0	0	0	0	0	0	0	0	0	0	0	0	0	0
795	255.193	0	0	0	0	0	0	1927833	0	0	0	0	0	0	0	0	0	0	0	0	0
801	256.144	0	0	0	0	0	0	2637908	0	0	0	2114618	0	0	0	0	0	0	0	0	0
802	256.191	0	0	0	0	0	2021926	0	0	0	0	0	0	0	0	0	0	0	0	0	0
809	256.962	4856895	0	0	0	0	0	0	0	0	0	0	0	0	3159276	0	0	0	0	0	0
810	257.042	0	0	0	0	0	0	0	0	0	0	0	0	0	1801634	0	0	0	0	0	0
812	257.115	0	0	2262948	0	0	0	2295322	0	0	0	0	0	0	0	0	0	0	0	0	0
815	257.172	0	0	0	0	0	0	0	0	0	0	0	0	0	0	0	0	0	1749636	0	0
816	257.188	3284694	0	0	0	0	0	0	0	0	0	0	0	0	2142341	0	0	0	0	0	0
828	258.961	0	0	0	0	0	0	0	0	0	0	0	0	0	1692596	0	0	0	0	0	0
830	259.034	0	0	0	0	0	0	0	0	0	1960931	0	0	0	0	0	0	0	0	0	0
833	259.131	0	0	1767160	0	0	0	0	0	0	0	0	0	0	0	0	0	0	0	0	0
834	259.139	0	0	0	0	0	0	0	0	0	0	0	0	2135897	0	0	0	0	0	0	0
835	259.167	0	0	2357009	0	0	0	0	0	0	0	0	0	0	0	0	0	0	0	0	0
836	259.169	0	0	0	0	0	0	1943921	0	0	0	0	0	0	0	0	0	0	0	0	0
841	260.162	0	0	0	0	0	0	2095807	0	2939631	0	0	0	0	0	0	0	0	0	0	0
843	260.923	0	0	0	0	0	0	0	0	0	0	0	0	0	0	0	0	0	0	0	1767321
849	261.125	0	0	0	0	0	0	0	0	0	0	2108429	2160179	0	0	0	0	0	0	0	0
853	261.16	0	0	0	0	0	0	0	0	0	0	0	0	0	0	0	0	0	2165957	0	0
854	261.182	0	0	0	0	0	0	0	0	0	0	0	0	0	1859838	0	0	0	0	0	0
859	262.019	0	0	0	0	0	0	0	0	0	0	0	0	0	0	0	0	2109945	0	0	0
860	262.03	0	0	0	0	0	0	0	0	0	0	0	0	0	0	0	0	1982464	0	0	0
861	262.038	0	0	0	0	0	0	0	0	0	0	0	0	0	0	0	0	2062469	0	0	0
862	262.05	0	0	0	0	0	0	0	0	0	0	0	0	0	0	0	0	2316302	0	0	0
863	262.06	0	0	0	0	0	0	0	0	0	0	0	0	0	0	0	0	2347540	0	0	0
864	262.072	0	0	0	0	0	0	0	0	0	0	0	0	0	0	0	0	1836828	0	0	0
865	262.074	0	0	0	0	0	0	0	0	0	0	0	0	0	0	0	0	2135837	0	0	0
866	262.077	0	0	0	0	0	0	0	0	0	0	0	0	0	0	0	0	1905183	0	0	0
867	262.095	0	0	0	0	0	0	0	0	0	0	0	0	0	0	0	0	1948971	0	0	0
868	262.099	0	0	0	0	0	0	0	0	0	0	0	0	0	0	0	0	2138926	0	0	0
869	262.103	0	0	0	0	0	0	0	0	0	0	0	0	0	0	0	0	2006576	0	0	0
871	262.114	0	0	0	0	0	0	0	0	0	0	0	0	0	0	0	0	1762104	0	0	0
872	262.123	0	0	0	0	0	0	0	0	0	0	0	0	0	0	0	0	1757757	0	0	0
874	262.125	0	0	0	0	0	0	0	0	0	0	0	0	0	0	0	0	1933887	0	0	0
876	262.13	0	0	0	0	0	0	0	0	0	0	0	0	0	0	0	0	1964610	0	0	0
877	262.138	0	0	0	0	0	0	0	0	0	0	0	0	0	0	0	0	2158408	0	0	0
878	262.148	0	0	0	0	0	0	0	0	0	0	0	0	0	0	0	0	1702991	0	0	0
879	262.152	0	0	0	0	0	0	0	0	0	0	0	0	0	0	0	0	1712465	0	0	0
881	262.155	0	0	0	0	0	0	0	0	0	0	0	0	0	0	0	0	2064339	0	0	0
882	262.156	0	0	0	0	0	0	0	0	0	0	0	0	0	0	0	0	1786964	0	0	0
883	262.168	0	0	0	0	0	0	0	0	0	0	0	0	0	0	0	0	2123867	0	0	0
886	262.179	0	0	0	0	0	0	0	0	0	0	0	0	0	0	0	0	2422115	0	0	0
[truncated: 5,708 more rows]

## Sheet: Table S3 Metallomic parameters
		SUPPLEMENTARY INFORMATION
Interplay of metallome and metabolome in amyotrophic lateral sclerosis: a study on cerebrospinal fluid of patients carrying disease-related gene mutations
Nikolay Solovyev 1, ‡, ¶, *, Marianna Lucio 1, ‡, Jessica Mandrioli 2,3, Sara Forcisi 1, Basem Kanawati 1, Jenny Uhl 1, Marco Vinceti 4, Philippe Schmitt-Kopplin 1, Bernhard Michalke 1.
1 Analytical BioGeoChemistry Research Unit, Helmholtz Center Munich – German Research Center for Environmental Health GmbH, Ingolstädter Landstr. 1, 85764 Neuherberg, Germany
2 Department of Biomedical, Metabolic and Neural Sciences, University of Modena and Reggio Emilia, Modena, Italy
3 Department of Neurosciences, Azienda Ospedaliero Universitaria di Modena, Modena, Italy
4 CREAGEN Research Center of Environmental, Genetic and Nutritional Epidemiology, Department of Biomedical, Metabolic and Neural Sciences, University of Modena and Reggio Emilia, Modena, Italy
‡ These authors contributed equally to this work.
¶ Current address: Atlantic Technological University, Sligo Campus, Sligo, Ash Lane, F91 YW50, Ireland.
* Nikolay Solovyev:
Email: nikolay.solovyev@atu.ie
	Table S3. Metallomics species considered in this study
	Metallomics species
	Concentration of Se(IV), µg/L %
	Concentration of Se-HSA, µg/L
	Concentration of Se-HSA, %
	Concentration of Se(VI), %
	Concentration of Se(VI), µg/L
	Fe (III) %
	Concentration Mn(Unknown), µg/L
	Mn(Unknown), %
	Concentration of SELENOP, µg/L
	Concentration of SELENOP, %
	Concentration Fe (II), µg/L
	Mn(III), %
	Concentration Mn(III), µg/L
	Fe(II) %
	Concentration Mn(II), %
	Concentration Mn(II), µg/L
	Concentration of Cu (II), µg/L
	Concentration of TRXND, %
	Concentration of TRXND, µg/L
	Concentration of GPX, µg/L
	Concentration of GPX, %
	Total Se, µg/L
	Concentration of SeMet, %
	Concentration of SeMet, µg/L
	Total Mn, µg/L
	Mn(II) – divalent manganese; Cu(II) – divalent copper; TRXND – thioredoxin reductase; GPX – glutathione peroxidase; Total Se – total selenium concentration; SeMet – selenomethionine; Total Mn – total manganese concentration; Se(IV) – selenite; Se-HSA – selenized human serum albumin; Se(VI) – selenate; Fe(III) – trivalent iron; Mn(Unknown) – unidentified manganese species; SELENOP – selenoprotein …

## Sheet: Table S4 Statistic values
			SUPPLEMENTARY INFORMATION
Interplay of metallome and metabolome in amyotrophic lateral sclerosis: a study on cerebrospinal fluid of patients carrying disease-related gene mutations
Nikolay Solovyev 1, ‡, ¶, *, Marianna Lucio 1, ‡, Jessica Mandrioli 2,3, Sara Forcisi 1, Basem Kanawati 1, Jenny Uhl 1, Marco Vinceti 4, Philippe Schmitt-Kopplin 1, Bernhard Michalke 1.
1 Analytical BioGeoChemistry Research Unit, Helmholtz Center Munich – German Research Center for Environmental Health GmbH, Ingolstädter Landstr. 1, 85764 Neuherberg, Germany
2 Department of Biomedical, Metabolic and Neural Sciences, University of Modena and Reggio Emilia, Modena, Italy
3 Department of Neurosciences, Azienda Ospedaliero Universitaria di Modena, Modena, Italy
4 CREAGEN Research Center of Environmental, Genetic and Nutritional Epidemiology, Department of Biomedical, Metabolic and Neural Sciences, University of Modena and Reggio Emilia, Modena, Italy
‡ These authors contributed equally to this work.
¶ Current address: Atlantic Technological University, Sligo, Campus, Sligo Ash Lane, F91 YW50, Ireland.
* Nikolay Solovyev:
Email: nikolay.solovyev@atu.ie
Table S4. Core metabolites for the cerebrospinal fluid samples of the amyotrophic lateral sclerosis (ALS) patients with disease-related mutations.
ID	mz	Loadings First comp	Loadings second comp	Mean Intensity Control group	SD Control	Mean Intensity ALS group	SD ALS	Alteration in ALS	p-value	FDR	AUC	FC
3	152.131	-0.0293695	0.00458437	1.61618e+06	3.05941e+06	0	0	↓	0.12783	0.41292	0.653846	0.2573
6	157.084	0.0023934	-0.0247891	2.79268e+06	3.8676e+06	2.36663e+06	1.96556e+06	↑	0.80864	0.91953	0.538462	0.84238
55	170.118	-0.0256309	0.0156478	452588	867817	0	0	↓	0.1873	0.41292	0.615385	0.47824
64	171.099	0.00816517	-0.0136813	436143	1.18019e+06	684079	1.20765e+06	↑	0.54709	0.74409	0.565934	1.2924
70	172.133	-0.031426	0.0215571	998942	1.36807e+06	0	0	↓	0.065121	0.34683	0.692308	0.30672
74	173.078	0.016142	-0.018828	165486	596669	542012	927030	↑	0.26072	0.47384	0.593407	1.6024
77	173.132	-0.00982214	0.00405334	702652	2.03148e+06	241402	638690	↓	0.73005	0.87797	0.516484	0.5372
144	181.98	-0.0173402	-0.00974719	689063	1.31189e+06	0	0	↓	0.18635	0.41292	0.615385	0.50566
170	185.057	0.00690188	-0.0169954	3.01995e+06	9.84251e+06	2.23166e+06	3.64424e+06	↑	0.4695	0.67802	0.615385	0.73927
171	185.115	-0.0138689	-0.0306205	2.37876e+06	2.22732e+06	1761651	1.71463e+06	↓	0.60333	0.7851	0.516484	0.77147
191	188.128	-0.046113	0.0258863	2.48858e+06	2.34878e+06	0	0	↓	0.0067685	0.097903	0.807692	0.15648
213	191.179	-0.000297077	0.0202229	318827	789548	229815	608032	↓	0.8634	0.94638	0.516484	0.85539
237	195.088	-0.0331649	0.0157856	1.76513e+06	2.27688e+06	0	0	↓	0.037569	0.26223	0.730769	0.2093
246	197.018	0.0366157	0.00486192	1.22982e+06	3.7086e+06	3.78669e+06	4.87471e+06	↑	0.081253	0.37609	0.697802	2.3951
254	198.149	-0.0431583	0.0142544	2.20448e+06	2.02453e+06	0	0	↓	0.0063534	0.097251	0.807692	0.20026
256	198.185	-0.0217953	0.00841876	588654	1.27962e+06	0	0	↓	0.20013	0.41361	0.615385	0.38898
260	199.058	0.00511765	-0.0350354	489522	1.21082e+06	328951	870322	↑	0.84081	0.93335	0.516484	0.82312
264	199.13	0.00091578	-0.0353312	693447	2.04784e+06	507530	1.3428e+06	↑	0.95576	0.98106	0.505495	0.81377
269	200.165	-0.0366561	0.0150439	1.45131e+06	1.51166e+06	0	0	↓	0.016185	0.15866	0.769231	0.22409
273	201.089	0.0267033	-0.0361712	1.00379e+06	2.8525e+06	2.50879e+06	3.44875e+06	↑	0.11637	0.41292	0.686813	2.0191
274	201.102	0.0050775	-0.0412936	731435	1.19079e+06	1.00883e+06	1.29957e+06	↑	0.61754	0.79352	0.56044	1.2432
275	201.185	-0.00837399	0.0258471	1010422	1.6674e+06	494710	845003	↓	0.55136	0.74815	0.571429	0.59915
279	202.144	-0.0377811	0.0195827	1264461	1.52787e+06	0	0	↓	0.035533	0.25835	0.730769	0.22617
280	202.18	-0.0253921	0.0154833	745141	1.19512e+06	0	0	↓	0.11434	0.41292	0.653846	0.3691
285	203.053	-0.000916989	-0.0379121	6.03065e+06	1.27416e+07	4.18699e+06	5.081e+06	↓	0.96497	0.98641	0.538462	0.70021
304	205.086	-0.0037786	0.0029851	695958	1.43549e+06	236417	625499	↓	0.5266	0.7322	0.549451	0.53907
306	205.143	-0.00831168	-0.0134474	1.03144e+06	1.47639e+06	717896	1.23842e+06	↓	0.67477	0.83634	0.549451	0.77536
315	206.19	-0.0276971	0.0190351	530772	832304	0	0	↓	0.11204	0.41292	0.653846	0.42115
329	207.159	-0.00736705	-0.0162021	796839	2.14189e+06	279612	739784	↓	0.7076	0.86106	0.516484	0.54531
337	208.17	-0.0325127	0.0121319	2.54666e+06	3.2128e+06	759090	1.36197e+06	↓	0.093343	0.41292	0.714286	0.37815
347	209.151	-0.0384836	0.00883239	1.12221e+06	1.16775e+06	0	0	↓	0.015815	0.15866	0.769231	0.25086
348	209.154	-0.025428	-0.00442454	1.34192e+06	2.09264e+06	284478	752657	↓	0.16427	0.41292	0.648352	0.37675
354	210.11	-0.0365381	0.00631339	2.33114e+06	1.77177e+06	231810	613311	↓	0.0086321	0.11309	0.824176	0.20978
355	210.185	-0.033938	0.0131483	756780	1.05429e+06	0	0	↓	0.066095	0.34683	0.692308	0.33532
358	211.094	0.00339002	-0.01772	404581	1.04816e+06	747879	1.38826e+06	↑	0.52262	0.72899	0.565934	1.4347
364	211.18	-0.0122952	0.0113408	673272	1.29626e+06	410753	1.08675e+06	↓	0.65987	0.82663	0.549451	0.78581
372	212.165	-0.0494609	0.0196098	7.01232e+06	5.32861e+06	394584	1.04397e+06	↓	0.00077178	0.026287	0.89011	0.097488
378	213.146	0.00592268	-0.0280483	914270	1.61982e+06	936746	1.22011e+06	↑	0.7606	0.89567	0.538462	0.98426
387	214.18	-0.0495342	0.0199248	2.86147e+06	2.5178e+06	0	0	↓	0.0023153	0.046979	0.846154	0.1116
388	214.918	0.0363042	0.0189296	1.2535e+06	4.51955e+06	3.93515e+06	7.00606e+06	↑	0.1437	0.41292	0.67033	2.5534
397	216.159	-0.0539303	0.0260541	6.37521e+06	5.32051e+06	0	0	↓	0.00053519	0.022236	0.884615	0.050318
398	216.196	-0.024848	0.00796169	1313662	1.66634e+06	250315	662270	↓	0.13252	0.41292	0.681319	0.36609
402	217.057	-0.00905736	0.0328921	1.0002e+06	1.16711e+06	504094	863644	↓	0.39202	0.6086	0.620879	0.62778
404	217.105	0.0205916	-0.00517298	3.47235e+06	9.17219e+06	2.06467e+06	1.52219e+06	↑	0.42592	0.63852	0.67033	0.58639
408	217.956	-0.026498	-0.00574769	2.10174e+06	3.08925e+06	0	0	↓	0.069886	0.34683	0.692308	0.1967
421	219.047	-0.00628604	-0.0113679	364334	914699	277897	735246	↓	0.88901	0.95722	0.505495	0.87821
422	219.054	-8.91065e-05	0.0202839	798762	1.07703e+06	547904	949627	↓	0.64117	0.8137	0.571429	0.7806
425	219.147	-0.0231243	-0.0156778	1.53782e+06	2.43736e+06	287870	761633	↓	0.21565	0.42324	0.637363	0.34971
428	219.211	-0.0239635	0.00865187	432496	822752	0	0	↓	0.18624	0.41292	0.615385	0.50934
432	220.167	0.000136621	-0.0439117	874223	1.21614e+06	5109780	1.01399e+07	↑	0.3228	0.54173	0.604396	4.8935
434	220.206	-0.0237428	0.0212462	591038	1.14905e+06	0	0	↓	0.18894	0.41292	0.615385	0.44841
443	221.117	-0.0200974	-0.00223526	594986	1.2335e+06	0	0	↓	0.19521	0.41292	0.615385	0.38291
455	222.146	-0.0347007	0.00866175	1.77927e+06	2.19164e+06	0	0	↓	0.035466	0.25835	0.730769	0.19417
458	222.183	-4.28863e-05	-0.0438527	1.19651e+06	1.68622e+06	5.05962e+06	9.82787e+06	↓	0.41219	0.626	0.593407	3.6442
464	223.13	0.0101967	-0.039623	1.1858e+06	1.90711e+06	1.75941e+06	1.7637e+06	↑	0.42104	0.63447	0.626374	1.3649
466	223.167	-0.028148	-0.00472502	1.5274e+06	1.58663e+06	617495	1.09562e+06	↓	0.23313	0.4398	0.659341	0.50776
471	223.969	0.0235229	0.018877	172502	621965	2.5949e+06	5.32454e+06	↑	0.12333	0.41292	0.615385	4.9705
473	224.126	-0.0364316	-0.000901901	1.7683e+06	1.80601e+06	0	0	↓	0.015521	0.15866	0.769231	0.23323
477	224.201	-0.0430179	0.027315	1783505	1.55626e+06	0	0	↓	0.005889	0.097232	0.807692	0.21018
486	225.196	-0.0391198	0.00496581	2.54549e+07	2.25155e+07	1.22999e+07	2.76292e+07	↓	0.014942	0.15818	0.796703	0.48987
494	226.141	-0.0196939	0.0104743	468959	893320	0	0	↓	0.18645	0.41292	0.615385	0.49208
495	226.18	-0.0431614	0.0177151	3.95902e+07	4.22027e+07	11544495	1.40524e+07	↓	0.017289	0.16396	0.813187	0.2916
498	226.217	-0.0540161	0.0264513	1.95886e+07	1.39731e+07	0	0	↓	0.00039015	0.022236	0.884615	0.073096
502	227.125	-0.0236174	-0.0150827	1.27107e+07	1.03646e+07	1.04799e+07	8.0224e+06	↓	0.42475	0.6384	0.516484	0.83212
503	227.164	-0.0158299	0.0154863	809224	1.48219e+06	270437	715510	↓	0.39981	0.61632	0.582418	0.54389
506	227.201	0.0107342	0.0270094	359639	888523	634749	1.13717e+06	↑	0.5407	0.74103	0.565934	1.3657
515	228.196	0.00258751	-0.000321321	2.47012e+07	2.40249e+07	9.68287e+06	1.04804e+07	↑	0.16956	0.41292	0.747253	0.3916
518	229.041	0.0347341	0.0223034	840464	3.03034e+06	3.46185e+06	4.71289e+06	↑	0.098037	0.41292	0.659341	2.4155
520	229.12	-0.00569504	-0.0316824	820470	1.8693e+06	805026	2.1299e+06	↓	0.83005	0.92582	0.538462	1.0126
522	229.141	-0.026445	-0.0159825	5.22119e+06	8.54233e+06	2.85466e+06	5.52476e+06	↓	0.36147	0.58135	0.593407	0.5723
524	229.191	-0.0325808	0.0116966	982468	1.38001e+06	0	0	↓	0.066859	0.34683	0.692308	0.29033
526	229.216	-0.0151138	0.0493948	9.96807e+06	8.52084e+06	2.02173e+06	1.92964e+06	↓	0.047038	0.29526	0.818681	0.22493
532	230.175	-0.0417667	0.0190295	1.69287e+07	1.36294e+07	1616633	3.31348e+06	↓	0.00093537	0.030226	0.895604	0.11077
547	232.928	0.0240175	0.0134741	306510	1.10514e+06	912243	1.70443e+06	↑	0.29341	0.51251	0.604396	1.774
549	233.029	-0.0329763	0.0368775	2.52784e+06	1.81911e+06	773163	1.33193e+06	↓	0.031601	0.24839	0.763736	0.40743
554	233.162	-0.0138281	-0.0115248	1.89274e+06	3.26288e+06	830428	1.41902e+06	↓	0.5694	0.76025	0.538462	0.51933
558	234.146	-0.0354585	0.0121232	1.40518e+06	1.78312e+06	0	0	↓	0.036316	0.26186	0.730769	0.23048
564	235.049	0.0122695	0.0245769	1.09772e+06	1.51293e+06	2.1639e+06	2.89816e+06	↑	0.55282	0.74849	0.571429	1.7829
570	235.169	-0.031124	0.0313944	2.26651e+06	2.44257e+06	288961	764520	↓	0.030891	0.24502	0.78022	0.26246
572	235.203	-0.0167294	-0.0384719	1.89284e+06	2.03754e+06	2404147	3.55108e+06	↓	0.79244	0.91244	0.549451	1.2842
573	235.206	-0.0356632	0.0174218	794351	1.0847e+06	0	0	↓	0.065064	0.34683	0.692308	0.33061
578	236.162	-0.0309115	-0.00242634	1986669	1.88681e+06	594908	1.57398e+06	↓	0.068597	0.34683	0.714286	0.41655
584	237.146	-0.0122717	-0.0226069	628628	1.34795e+06	410502	1.08609e+06	↓	0.71212	0.86415	0.538462	0.79473
586	237.183	-0.043359	0.0142174	4.42682e+06	2.98669e+06	654492	1.13758e+06	↓	0.0022209	0.045595	0.901099	0.20718
588	237.221	-0.049734	0.0264222	2.04391e+06	1.53078e+06	0	0	↓	0.0016953	0.043092	0.846154	0.16777
589	238.141	-0.0397728	-0.00786971	8.52922e+06	6.4035e+06	922537	1.16072e+06	↓	0.0048614	0.085688	0.846154	0.1322
591	238.178	-0.0148478	-0.0289398	3.20329e+06	4.78596e+06	1.35023e+06	1.31265e+06	↓	0.53503	0.73805	0.587912	0.44785
598	239.128	-0.0199584	-0.00273177	777572	1.50779e+06	0	0	↓	0.18886	0.41292	0.615385	0.43597
602	239.162	-0.0321681	-0.00544502	2.43325e+06	3.22904e+06	1381070	2.77425e+06	↓	0.27271	0.48685	0.631868	0.63496
607	239.237	-0.0149661	0.0392699	5.23629e+06	6.52096e+06	925286	1.17539e+06	↓	0.13485	0.41292	0.703297	0.2089
612	240.196	-0.0539246	0.026362	2.99261e+06	2.30897e+06	0	0	↓	0.00044509	0.022236	0.884615	0.12739
614	240.232	-0.0539754	0.0262827	2.66757e+06	1.7796e+06	0	0	↓	0.00036441	0.022236	0.884615	0.14714
616	241.023	-0.0258853	0.0244811	1.17184e+06	2.41804e+06	0	0	↓	0.13006	0.41292	0.653846	0.2578
617	241.029	-0.010597	-0.0241687	3359052	3.71908e+06	6.21735e+06	7.62306e+06	↓	0.76509	0.89784	0.571429	1.8351
618	241.068	-0.0348648	-0.0219144	7310725	9.32374e+06	8.56426e+06	9.97334e+06	↓	0.78405	0.90969	0.593407	1.1849
623	241.177	-0.018844	-0.0204738	3.87049e+06	7.27796e+06	2.26204e+06	5.11118e+06	↓	0.29665	0.51663	0.675824	0.6359
630	242.072	0.00522168	-0.0349497	451086	1.11932e+06	404501	1.07021e+06	↑	0.94365	0.97668	0.505495	0.95228
633	242.186	-0.0253722	0.0155033	706184	1.1739e+06	0	0	↓	0.11693	0.41292	0.653846	0.38417
634	242.211	-0.0383105	0.011741	5.63386e+06	4.04355e+06	1.12604e+06	1.41893e+06	↓	0.0021211	0.044745	0.868132	0.24384
635	242.981	0.0283317	0.0201236	128715	464089	1042964	2.08469e+06	↑	0.1612	0.41292	0.615385	2.9294
641	243.136	-0.00158151	-0.0216552	1.01751e+06	1.62354e+06	1.08051e+06	1.45926e+06	↓	0.85101	0.9391	0.549451	1.0395
644	243.183	-0.0229905	0.00941784	448065	856510	0	0	↓	0.1869	0.41292	0.615385	0.49449
646	243.207	-0.0309534	0.00877271	868446	1.16991e+06	0	0	↓	0.064351	0.34683	0.692308	0.31617
647	243.211	-0.0497067	0.02649	2.27596e+06	1.68547e+06	0	0	↓	0.0016569	0.043092	0.846154	0.16769
649	243.232	-0.0332277	0.0371181	5.45159e+06	5.2838e+06	1182433	2.05272e+06	↓	0.028395	0.22939	0.785714	0.27206
653	244.191	-0.0447166	0.0115022	1.09825e+08	1.23949e+08	2.89738e+07	3.86696e+07	↓	0.014745	0.15818	0.824176	0.26382
661	245.078	-0.00410908	-0.000138164	725978	1.16249e+06	740067	1.28906e+06	↓	0.97659	0.99193	0.510989	1.0226
662	245.115	-0.0331271	0.0199194	938722	1.27141e+06	0	0	↓	0.064731	0.34683	0.692308	0.32213
665	245.136	0.0208809	-0.00171663	1.6658e+06	2.36183e+06	9.33863e+06	1.14488e+07	↑	0.037376	0.26223	0.769231	4.7397
671	245.226	-0.0539996	0.0262787	7.33765e+06	4.7103e+06	0	0	↓	0.00031835	0.022236	0.884615	0.12574
677	246.17	-0.0322193	0.00224413	968629	1.10821e+06	0	0	↓	0.032878	0.25499	0.730769	0.29637
690	247.085	-0.0178795	0.0212074	1.23259e+06	1.4215e+06	296713	785028	↓	0.14115	0.41292	0.692308	0.44825
695	247.178	-0.039796	-0.0198623	5.02993e+07	6.2447e+07	1.85574e+07	2.47905e+07	↓	0.030324	0.24273	0.725275	0.37103
698	247.242	-0.0432766	0.0206775	2.35091e+06	2.14646e+06	0	0	↓	0.0062094	0.097232	0.807692	0.15866
704	248.162	-0.0169872	-0.00425994	491420	938291	399736	1.0576e+06	↓	0.75567	0.89461	0.527473	0.92492
706	248.198	-0.0540452	0.0260057	9.55345e+06	9.7452e+06	0	0	↓	0.00072678	0.025882	0.884615	0.096991
713	249.065	-0.00586809	0.020863	1.25372e+06	1.5039e+06	1.25069e+06	2.16092e+06	↓	0.70921	0.86181	0.521978	1.0448
716	249.11	-0.0410976	0.0201904	1.18745e+06	1.1641e+06	0	0	↓	0.014758	0.15818	0.769231	0.27719
717	249.146	-0.00340419	-0.0260696	1.04467e+06	1.51969e+06	1.60564e+06	2.6694e+06	↓	0.75725	0.89526	0.527473	1.4368
718	249.17	0.00356991	-0.0399128	1.66929e+06	2.07181e+06	1.06044e+07	2.19306e+07	↑	0.27465	0.48854	0.620879	5.6989
720	249.182	-0.000218098	-0.017874	5.29487e+06	7.02733e+06	5.79454e+06	5.54853e+06	↓	0.70059	0.85492	0.582418	1.0926
721	249.185	-0.0364051	0.0243286	1.40242e+06	1.86438e+06	0	0	↓	0.036917	0.26223	0.730769	0.23493
724	249.219	0.000630423	-0.0294025	516075	984050	614863	1.05608e+06	↑	0.82203	0.92307	0.516484	1.0946
727	249.983	-0.0230656	-0.00603677	1.2642e+06	2.09294e+06	0	0	↓	0.11726	0.41292	0.653846	0.30298
732	250.178	-0.0289304	-0.017505	2.30893e+07	1.81082e+07	2.70589e+07	4.70323e+07	↓	0.29619	0.51634	0.626374	1.1751
736	250.214	-0.0539952	0.0258322	1.37988e+07	1.57859e+07	0	0	↓	0.00092006	0.030226	0.884615	0.073031
744	251.125	-0.0146048	-0.0188084	1.86419e+06	2.55846e+06	1.13808e+06	1.68857e+06	↓	0.55856	0.75266	0.604396	0.65975
745	251.128	-0.0259189	0.0248377	758399	1.23919e+06	0	0	↓	0.11587	0.41292	0.653846	0.36191
746	251.162	-0.00762185	-0.024888	357133	879433	274169	725383	↓	0.88277	0.95501	0.516484	0.88452
748	251.173	-0.0357725	0.0108935	1.57861e+06	1.91539e+06	0	0	↓	0.035171	0.25835	0.730769	0.22697
752	251.198	-0.0310005	-0.0144558	1.74145e+07	9.76827e+06	1.21701e+07	1.33483e+07	↓	0.058887	0.34683	0.725275	0.70364
755	251.98	-0.0174221	-0.00964362	725401	1.39658e+06	0	0	↓	0.18779	0.41292	0.615385	0.4686
758	252.157	-0.0442737	-0.00994316	1.86597e+07	1.43707e+07	5560780	6.37197e+06	↓	0.035236	0.25835	0.785714	0.30714
761	252.196	-0.0383787	0.0310965	3.92716e+06	4.72489e+06	286843	758916	↓	0.012728	0.14422	0.813187	0.15369
765	252.232	-0.0539648	0.0264455	1.50216e+07	1.0053e+07	0	0	↓	0.00036159	0.022236	0.884615	0.092499
772	253.141	-0.0258112	0.00511233	562386	1.07364e+06	0	0	↓	0.18675	0.41292	0.615385	0.4842
775	253.177	-0.00765258	-0.0249522	479319	1.21101e+06	287385	760349	↓	0.81372	0.91954	0.516484	0.77126
778	253.214	-0.000603122	-0.0304467	341427	848657	625012	1.07381e+06	↓	0.51077	0.71705	0.565934	1.3618
779	253.216	-0.021456	0.0259205	1.03321e+06	1.23517e+06	259862	687529	↓	0.15099	0.41292	0.681319	0.46449
780	253.227	-0.0145227	0.0148651	605189	1.20555e+06	367514	972351	↓	0.66853	0.83209	0.538462	0.77082
786	254.173	-0.0223453	-0.00844798	3.51432e+06	3.37555e+06	1.56062e+06	2.6719e+06	↓	0.24551	0.45239	0.659341	0.48081
787	254.211	-0.0177257	0.012449	2.44048e+06	3.34127e+06	667507	1.15076e+06	↓	0.27893	0.49466	0.631868	0.35569
789	254.248	-0.0539592	0.0261073	1.32091e+08	1.0253e+08	0	0	↓	0.00048359	0.022236	0.884615	0.10959
793	255.157	-0.0282527	0.000651714	1728916	1.76249e+06	602457	1.04077e+06	↓	0.14136	0.41292	0.686813	0.46245
794	255.159	-0.00607345	0.01865	501026	983115	238546	631135	↓	0.58493	0.7715	0.56044	0.69242
796	255.207	-0.021944	0.0246202	1.17209e+06	1.68716e+06	441880	1.1691e+06	↓	0.30606	0.52534	0.626374	0.53246
797	255.211	-0.027453	0.0121419	1.88769e+06	2.0475e+06	289341	765524	↓	0.067045	0.34683	0.725275	0.30348
799	255.232	-0.0132837	0.0496694	3.33594e+06	2.60245e+06	2.00289e+06	2.20593e+06	↓	0.29274	0.5125	0.675824	0.62932
803	256.202	-0.0395913	0.0146946	2.27509e+06	2.30894e+06	0	0	↓	0.015625	0.15866	0.769231	0.23148
804	256.227	-0.0277093	0.0182188	1.52396e+06	1.71623e+06	250750	663422	↓	0.069135	0.34683	0.736264	0.3272
814	257.151	-0.0466751	0.00789716	1.5865e+07	1.13484e+07	1.8266e+06	3.65446e+06	↓	0.00078333	0.026287	0.895604	0.1309
817	257.226	-0.0407843	0.0117572	2.7479e+06	2.68223e+06	0	0	↓	0.0069219	0.099006	0.807692	0.15128
821	257.247	-0.0172607	0.0226797	1.31119e+08	1.13556e+08	3.77232e+07	3.35801e+07	↓	0.078008	0.36682	0.769231	0.28811
825	258.206	-0.0365099	0.00686712	3.16267e+06	2.75446e+06	454723	1.20308e+06	↓	0.017092	0.16377	0.802198	0.239
829	258.988	0.0228965	0.0189562	529883	1.91052e+06	1.24134e+06	2.15559e+06	↑	0.33284	0.55	0.593407	1.4624
831	259.063	-0.0226749	0.0222434	1.11394e+06	1.533e+06	269959	714245	↓	0.21984	0.42719	0.648352	0.44107
837	259.19	-0.032443	0.0283849	4.43001e+06	9.17551e+06	253129	669715	↓	0.067497	0.34683	0.736264	0.12123
838	259.206	-0.0371903	0.0233605	1.14598e+06	1.30696e+06	0	0	↓	0.032731	0.25498	0.730769	0.29163
847	261.101	-0.0150832	0.0360578	3.76671e+06	2.77791e+06	1.44314e+06	2.07884e+06	↓	0.080691	0.37448	0.758242	0.43285
848	261.11	-0.0297314	-0.0153447	8178009	9.8697e+06	3.88992e+06	5.15962e+06	↓	0.091459	0.41292	0.686813	0.49593
850	261.131	0.0359671	-0.01327	1.2438e+06	1.27049e+06	4.56727e+06	2.17111e+06	↑	0.0017598	0.043092	0.923077	3.2524
852	261.149	-0.0189169	0.0260599	2.31162e+06	1.30549e+06	2.96568e+06	3.85263e+06	↓	0.41385	0.62672	0.527473	1.3364
855	261.221	-0.0539972	0.0262343	4471990	2.87009e+06	0	0	↓	0.0003112	0.022236	0.884615	0.13413
870	262.113	-0.0123753	-0.0226493	832753	1.91066e+06	320935	849115	↓	0.57973	0.76755	0.538462	0.58821
885	262.178	-0.0372442	0.00801168	2.44869e+06	2.47309e+06	247124	653828	↓	0.025217	0.20672	0.78022	0.21058
901	262.253	-0.0514111	0.014201	1.69358e+06	1.03301e+06	0	0	↓	0.000278	0.022236	0.884615	0.19543
1001	263.062	-0.006167	0.027873	1.5034e+06	1.89766e+06	777209	1.34595e+06	↓	0.42591	0.63852	0.576923	0.62985
1006	263.125	-0.00756272	-0.0249162	359865	892393	320152	847043	↓	0.94049	0.97572	0.505495	0.94871
1007	263.152	-0.0130875	0.00198206	2.06392e+06	2.90792e+06	640528	1.13983e+06	↓	0.23074	0.43711	0.67033	0.39715
1008	263.162	-0.00373791	-0.0245333	396526	996818	243813	645067	↓	0.81932	0.92139	0.516484	0.78265
1009	263.198	0.010094	-0.0160628	2.03572e+06	2.14692e+06	2.41385e+06	1.92905e+06	↑	0.63024	0.80623	0.571429	1.1579
1011	263.235	0.00952005	-0.0334498	156212	563230	569772	981538	↑	0.23943	0.44699	0.604396	1.7027
1012	263.237	-0.0432275	0.0317263	1.81456e+07	1.23401e+07	309362	818495	↓	0.00071901	0.025882	0.868132	0.037302
1020	264.157	-0.0118254	-0.0207431	640649	1.28603e+06	590108	1.56128e+06	↓	0.79413	0.91308	0.527473	0.97985
1022	264.193	-0.0457967	0.0192	3.15011e+06	3.73669e+06	0	0	↓	0.0081501	0.1094	0.807692	0.12789
1025	264.23	-0.0347058	0.00854919	2.39975e+06	3.16624e+06	0	0	↓	0.037568	0.26223	0.730769	0.20547
1026	264.232	-0.0274513	0.0194965	640226	1.01889e+06	0	0	↓	0.11358	0.41292	0.653846	0.39836
1035	265.105	-0.0244565	-0.00416996	3.4173e+06	5.47773e+06	1.47633e+06	2.97971e+06	↓	0.31883	0.53754	0.626374	0.48737
1037	265.141	-0.0072324	-0.0160521	325924	808114	256923	679755	↓	0.89483	0.95722	0.505495	0.89594
1040	265.177	-0.0124446	-0.0225337	692487	1.45706e+06	275395	728627	↓	0.55769	0.75264	0.56044	0.61257
1042	265.189	-0.0211684	-0.0147323	723343	1.4212e+06	0	0	↓	0.19005	0.41292	0.615385	0.45397
1045	265.214	-0.0312959	-0.000740005	1.12156e+07	4.57887e+06	6.58698e+06	7.4654e+06	↓	0.014956	0.15818	0.725275	0.59914
1047	265.253	-0.0228851	0.0432421	7.30343e+06	4.92448e+06	995662	1.29256e+06	↓	0.012667	0.14422	0.835165	0.16272
1051	266.152	0.0137781	-0.0138977	560845	1.42752e+06	488522	1.29251e+06	↑	0.94264	0.9766	0.505495	0.93417
1052	266.172	-0.00732077	0.00568236	2.93108e+06	8.26706e+06	2.12783e+06	5.62972e+06	↓	0.92928	0.97113	0.505495	0.82343
1053	266.173	-0.0311728	-0.0174933	8.44451e+07	1.00704e+08	67030842	7.19944e+07	↓	0.16497	0.41292	0.56044	0.7948
1055	266.211	-0.0306528	0.0161721	806810	1.09255e+06	0	0	↓	0.064585	0.34683	0.692308	0.33744
1059	266.248	-0.0430486	0.0273597	2.05918e+06	1.8219e+06	0	0	↓	0.0058832	0.097232	0.807692	0.24965
1066	267.157	-0.0136232	-0.0142366	583755	1.11051e+06	284495	752704	↓	0.58271	0.77033	0.56044	0.70314
1068	267.175	0.0160301	-0.039565	570329	1.51365e+06	1.4296e+06	1.80694e+06	↑	0.20767	0.4166	0.637363	1.7731
1071	267.229	-0.0128468	-0.0265672	946415	1.45393e+06	1.20725e+06	2.07681e+06	↓	0.98573	0.99232	0.516484	1.2546
1082	268.188	-0.0302082	-0.0140355	4.7875e+06	3.41969e+06	1.32361e+06	1.79098e+06	↓	0.045437	0.28832	0.791209	0.32017
1083	268.227	-0.0539317	0.0265516	9.91962e+06	7.40732e+06	0	0	↓	0.0004622	0.022236	0.884615	0.097922
1084	268.263	-0.0539499	0.0260311	1.44033e+07	1.15284e+07	0	0	↓	0.00046362	0.022236	0.884615	0.099411
1085	269.027	0.0351925	0.0223432	156483	564208	1.52708e+06	2.04038e+06	↑	0.040515	0.26741	0.692308	3.3072
1088	269.136	-0.0152188	-0.0206239	6.0361e+06	8.88645e+06	3.16515e+06	4.80103e+06	↓	0.34536	0.56204	0.631868	0.54391
1092	269.209	-0.0234735	-0.0198382	1.43858e+06	1.97705e+06	498624	1.31924e+06	↓	0.21249	0.41851	0.637363	0.49303
1094	269.248	-0.00397666	0.0353329	1.19491e+06	1.79668e+06	607590	1.05376e+06	↓	0.54144	0.74103	0.571429	0.61091
1101	270.243	-0.0539546	0.0264242	5.34549e+06	3.54451e+06	0	0	↓	0.00035554	0.022236	0.884615	0.11986
1113	271.188	0.00175622	-0.0169545	943951	1.62115e+06	812122	1.01829e+06	↑	0.86884	0.94818	0.516484	0.85337
1114	271.206	-0.0206042	0.0181731	1.95729e+06	2.03523e+06	529717	907541	↓	0.10762	0.41292	0.730769	0.37158
1116	271.227	-0.0328418	0.00908956	1.42943e+06	1.78434e+06	0	0	↓	0.035493	0.25835	0.730769	0.26194
1117	271.238	-0.0249772	0.00777825	465039	889122	0	0	↓	0.18697	0.41292	0.615385	0.47661
1120	271.263	-0.0178552	0.0306334	2.23061e+07	2.0308e+07	6.50434e+06	5.85899e+06	↓	0.050319	0.31027	0.791209	0.29901
1122	272.186	-0.0379128	0.0202792	1.68435e+06	1.73629e+06	0	0	↓	0.015953	0.15866	0.769231	0.21346
1123	272.222	-0.0520484	0.0124012	7.10259e+06	5.04055e+06	567884	1.50248e+06	↓	9.6895e-05	0.015916	0.912088	0.12299
1124	272.258	-0.0300327	0.032643	1.48299e+06	1.28684e+06	333251	881698	↓	0.04665	0.29388	0.736264	0.39397
1131	273.11	-0.0380984	0.00339776	1.30357e+06	1.31139e+06	0	0	↓	0.015192	0.15866	0.769231	0.25023
1135	273.18	0.00951188	-0.0334337	266615	961293	1.08408e+06	1.9638e+06	↑	0.23095	0.43711	0.604396	1.9322
1139	273.221	-0.0396706	0.00943947	3.31516e+06	2.78309e+06	268818	711224	↓	0.0031013	0.060131	0.868132	0.17384
1141	273.258	0.0257969	0.032081	457628	1.21717e+06	1.17259e+06	1.55504e+06	↑	0.21237	0.41851	0.637363	1.8106
1145	274.141	-0.019982	-0.0207111	1.63821e+06	1.42613e+06	1.44087e+06	1.88817e+06	↓	0.59524	0.77809	0.516484	0.92585
1147	274.201	-0.0257192	0.0152937	597273	1.16778e+06	0	0	↓	0.18977	0.41292	0.615385	0.42486
1148	274.214	-0.0323272	0.00414486	1.5745e+06	2.43164e+06	0	0	↓	0.070299	0.34728	0.692308	0.23844
1151	274.274	-0.0176343	0.00232933	4.35241e+06	4.57671e+06	2.25906e+06	2.35659e+06	↓	0.30807	0.5255	0.631868	0.5451
1158	275.117	-0.0152574	0.0345452	2.66919e+06	2.70354e+06	855941	1.53627e+06	↓	0.18502	0.41292	0.692308	0.40659
1161	275.162	-0.00758815	-0.0249751	477228	1.21615e+06	340705	901421	↓	0.87266	0.94878	0.505495	0.84652
1163	275.2	-0.0226395	0.0183385	586622	1.15252e+06	0	0	↓	0.19057	0.41292	0.615385	0.40663
1164	275.209	-0.0118237	-0.0299917	1.22102e+06	2.32628e+06	324416	858324	↓	0.37545	0.59505	0.582418	0.43871
1166	275.237	-0.0367211	0.000719019	2.26338e+06	2.35824e+06	0	0	↓	0.0071645	0.10164	0.807692	0.14938
1167	275.258	-0.0217131	0.0234166	556147	1.10094e+06	0	0	↓	0.1908	0.41292	0.615385	0.43467
1171	276.23	-0.0558192	0.0190128	6.61423e+07	8.48442e+07	0	0	↓	0.00014685	0.019712	0.923077	0.0053543
1172	276.232	-0.0483679	0.0256262	5.93258e+06	4.70419e+06	0	0	↓	0.0018794	0.044319	0.846154	0.13769
1174	276.269	-0.0235942	0.0121228	564866	1.15026e+06	0	0	↓	0.1937	0.41292	0.615385	0.42722
1178	277.073	-0.0302623	0.0285236	1.57571e+06	1.66736e+06	392618	1.03877e+06	↓	0.097824	0.41292	0.703297	0.41296
1182	277.141	-0.0446878	-0.00650013	2.26178e+06	1.49531e+06	353263	934646	↓	0.0049796	0.086894	0.846154	0.27982
1185	277.177	-0.00746581	-0.0250051	401419	1.03367e+06	410500	1.08608e+06	↓	0.99949	0.99949	0.505495	1.0185
1186	277.18	-0.0154991	0.0132792	3.37885e+06	3.0118e+06	1382983	1.42332e+06	↓	0.15835	0.41292	0.730769	0.44357
1187	277.214	-0.0268961	-0.0169535	5.08109e+06	2.85206e+06	6.59941e+06	6.19142e+06	↓	0.78559	0.91026	0.516484	1.3087
1188	277.216	-0.0540022	0.0264175	2.22003e+06	1.55278e+06	0	0	↓	0.00037626	0.022236	0.884615	0.16608
1189	277.233	-0.0539462	0.025668	9.81644e+06	1.13958e+07	0	0	↓	0.0010746	0.030747	0.884615	0.057328
1191	277.25	-0.0368597	-0.0215816	8093303	7.32626e+06	9.24522e+06	1.11195e+07	↓	0.36615	0.58649	0.604396	1.1576
1194	278.209	0.000910235	-0.0267255	482194	933418	734226	1.94258e+06	↑	0.95303	0.98036	0.527473	1.3752
1195	278.211	-0.0176873	-0.000467782	1.18842e+07	4.0754e+07	0	0	↓	0.25882	0.47094	0.615385	0.030602
1197	278.233	0.028195	0.000302384	294427	1.06157e+06	564957	975312	↑	0.37762	0.59742	0.593407	1.323
1199	278.245	-0.0342133	-0.028234	1.92082e+07	2.00269e+07	1.74306e+06	2.34581e+06	↓	0.0086948	0.11309	0.824176	0.10427
1200	278.248	-0.0539925	0.0263647	5.91297e+07	3.85117e+07	0	0	↓	0.00033077	0.022236	0.884615	0.13916
1204	279.039	0.00365397	-0.0348401	503612	1.34649e+06	350779	928073	↑	0.88922	0.95722	0.505495	0.82093
1209	279.157	-0.00760353	-0.0248795	387131	951001	321896	851658	↓	0.91048	0.96553	0.516484	0.92155
1210	279.159	-0.0120739	0.0130533	7.74831e+06	7.12039e+06	5.77951e+06	4.81856e+06	↓	0.54605	0.74369	0.549451	0.75764
1211	279.193	-0.00750421	-0.0250125	490252	1.27076e+06	430333	1.13855e+06	↓	0.95189	0.98036	0.505495	0.93522
1216	279.229	-0.0292527	-0.0211073	2.52737e+08	1.36606e+08	2.12902e+08	1.80926e+08	↓	0.24451	0.45199	0.615385	0.84239
1227	280.162	0.00629607	0.00473019	758842	1.31184e+06	917687	1.15804e+06	↑	0.66971	0.83296	0.582418	1.1131
1228	280.188	-0.0352323	-0.0170653	3.73881e+06	2.77261e+06	1.7502e+06	1.73143e+06	↓	0.12312	0.41292	0.747253	0.5035
1236	280.263	-0.0475981	0.0242616	5.15492e+08	3.35307e+08	305120	807272	↓	0.00010973	0.015956	0.912088	0.001302
1240	280.995	-0.014695	0.0077819	3205380	6.35975e+06	494540	1.30843e+06	↓	0.30396	0.52361	0.604396	0.29527
1243	281.081	0.0333464	0.0207834	367220	1.32403e+06	4.45552e+06	8.05967e+06	↑	0.061801	0.34683	0.681319	5.901
1244	281.151	-0.0192643	-0.0162572	548196	1.10451e+06	0	0	↓	0.19255	0.41292	0.615385	0.42619
1245	281.172	-0.0261811	-0.0200889	3.46577e+06	2.88546e+06	1.68966e+06	2.24399e+06	↓	0.14785	0.41292	0.681319	0.53684
1248	281.209	-0.0146962	-0.0269375	510139	1.00312e+06	0	0	↓	0.19017	0.41292	0.615385	0.45701
1249	281.234	-0.00609059	-0.0251482	321230	795240	307353	813179	↓	0.9666	0.98641	0.505495	0.98386
1251	281.245	0.00953605	-0.0334396	178799	644667	697833	1.20725e+06	↑	0.22714	0.43413	0.604396	1.7586
1252	281.248	0.00065805	0.0358754	2.82701e+06	3.53301e+06	1.10293e+06	1.44877e+06	↑	0.47557	0.68415	0.615385	0.43538
1264	282.147	-0.0284572	0.00643809	3.39052e+06	3.98478e+06	781402	2.0674e+06	↓	0.061122	0.34683	0.714286	0.31607
1265	282.204	-0.0298478	-0.0172725	2.98915e+07	2.5947e+07	2.18806e+07	2.11683e+07	↓	0.20931	0.4179	0.582418	0.73444
1267	282.243	-0.0430457	0.0274934	2.24515e+06	2.20127e+06	0	0	↓	0.0066735	0.097903	0.807692	0.14984
1271	282.279	-0.0383325	0.0256023	1.53277e+09	1.13634e+09	2.43148e+06	3.63178e+06	↓	0.00049672	0.022236	0.879121	0.0017394
1283	283.175	0.0445328	0.0190043	0	0	1061341	1.37472e+06	↑	0.0089474	0.1148	0.714286	3.1912
1291	283.263	-0.0174192	0.0306378	1.45469e+07	1.21317e+07	5.12384e+06	4.86708e+06	↓	0.072795	0.35094	0.736264	0.35985
1300	284.222	-0.0200502	0.0143752	430480	818878	0	0	↓	0.18623	0.41292	0.615385	0.50443
1302	284.258	-0.0314758	0.0198732	832250	1.11632e+06	0	0	↓	0.063964	0.34683	0.692308	0.3501
1314	285.185	-0.0373223	0.00351177	1.77898e+06	1.66819e+06	0	0	↓	0.0066221	0.097903	0.807692	0.19573
1316	285.204	-0.00755601	-0.0249727	462409	1.17522e+06	371744	983542	↓	0.91396	0.96573	0.505495	0.89727
1317	285.221	-0.0275653	0.0118734	613816	1.31855e+06	0	0	↓	0.19897	0.41292	0.615385	0.39613
1319	285.254	-0.0315907	0.0212048	945419	1.30342e+06	0	0	↓	0.065874	0.34683	0.692308	0.31229
1321	285.279	-0.0274822	0.0444413	2.94358e+08	2.91286e+08	6.8701e+07	5.81035e+07	↓	0.08824	0.40203	0.736264	0.23339
1324	286.144	-0.0270514	0.00758612	1.59123e+06	3.39124e+06	0	0	↓	0.13427	0.41292	0.653846	0.21903
1325	286.201	-0.0460188	0.0191691	1.6269e+06	1.44081e+06	0	0	↓	0.0059905	0.097232	0.807692	0.20014
1326	286.238	-0.0367582	0.0120325	3.35622e+06	3.33613e+06	478961	1.26721e+06	↓	0.018434	0.16841	0.78022	0.2587
1327	286.251	-0.0244557	0.00223641	572211	1.10869e+06	0	0	↓	0.18866	0.41292	0.615385	0.44421
1328	286.274	0.0215826	0.0171133	487216	1.75668e+06	874901	1.61035e+06	↑	0.3877	0.60568	0.593407	1.3524
1344	287.201	-0.0296456	0.00279306	3.17747e+06	3.16312e+06	501263	1.32622e+06	↓	0.041236	0.26927	0.758242	0.25119
1345	287.222	-0.0200983	-0.0022871	775943	1.76386e+06	0	0	↓	0.20361	0.41376	0.615385	0.34369
1347	287.237	-0.0418458	0.0196893	1.2315e+06	1.25327e+06	0	0	↓	0.015652	0.15866	0.769231	0.25498
1352	288.155	0.0053018	-0.0350555	1498268	3.82308e+06	1.31936e+06	1.68019e+06	↑	0.54195	0.74114	0.604396	0.83216
1353	288.181	-0.0246381	0.0166829	581203	1.12284e+06	0	0	↓	0.18837	0.41292	0.615385	0.44521
1357	288.217	-0.0274225	0.0179184	693897	1.08888e+06	0	0	↓	0.11216	0.41292	0.653846	0.4029
1358	288.253	-0.00649042	0.0320045	1.04603e+06	1.44502e+06	1.40135e+06	2.78901e+06	↓	0.91512	0.96573	0.527473	1.3061
1364	289.096	-0.0149552	0.0346112	1.99863e+06	2.06928e+06	907034	1.61314e+06	↓	0.2618	0.4739	0.659341	0.56276
1370	289.177	-0.0143009	-0.0151079	565387	1.13362e+06	265145	701508	↓	0.58902	0.77397	0.549451	0.67907
1372	289.216	-0.0516845	0.0118124	4.2663e+06	2.9806e+06	536945	1.42062e+06	↓	0.00023831	0.022236	0.901099	0.1979
1373	289.249	-0.0109934	0.0120821	701523	1.44414e+06	793166	2.09852e+06	↓	0.86332	0.94638	0.527473	1.1255
1375	289.253	-0.00128348	0.032119	837423	1.16219e+06	663807	1.15006e+06	↓	0.72612	0.87543	0.527473	0.86884
1376	289.274	-0.022646	0.01839	630527	1.2493e+06	0	0	↓	0.19108	0.41292	0.615385	0.45803
1377	290.209	-0.0539498	0.0261439	1.30455e+07	1.1044e+07	0	0	↓	0.00050436	0.022236	0.884615	0.1147
1378	290.211	-0.0380557	0.0271237	1.32496e+06	1.3394e+06	0	0	↓	0.015314	0.15866	0.769231	0.23835
1382	290.245	-0.0472281	0.0199904	7772482	9.68728e+06	0	0	↓	0.003662	0.067265	0.846154	0.074152
1386	291.009	0.0223278	0.0170738	167450	603751	1.91508e+06	3.97682e+06	↑	0.14186	0.41292	0.615385	3.91
1390	291.089	-0.0392748	0.0318522	2.425e+06	2.15244e+06	426962	1.12963e+06	↓	0.021396	0.18394	0.769231	0.28775
1396	291.193	-0.00757848	-0.0249897	535724	1.37592e+06	381855	1.01029e+06	↓	0.87627	0.95001	0.505495	0.84327
1397	291.195	-0.0149835	0.0266575	967932	1.56526e+06	267577	707941	↓	0.33729	0.55526	0.604396	0.47965
1399	291.229	-0.02419	-0.0207267	3.78966e+06	2.42565e+06	3.32572e+06	3.41252e+06	↓	0.3685	0.58886	0.604396	0.90201
1400	291.232	-0.03711	0.0163921	5.469e+06	4.59098e+06	755879	1.3888e+06	↓	0.0040961	0.073687	0.868132	0.18234
1401	291.243	-0.0504644	0.0220461	2.01181e+06	1.54355e+06	0	0	↓	0.0017897	0.043092	0.846154	0.1747
1403	291.266	-0.00201585	-0.0268696	773521	1.61001e+06	1781090	2.39677e+06	↓	0.31279	0.53044	0.615385	1.8438
1407	292.204	-0.0538977	0.0261001	3.58392e+06	2.83274e+06	0	0	↓	0.0004456	0.022236	0.884615	0.10377
1409	292.225	-0.0539761	0.0260495	2.40037e+07	2.27162e+07	0	0	↓	0.0006531	0.024775	0.884615	0.11807
1410	292.227	-0.0540066	0.0265259	7.37461e+06	5.40138e+06	0	0	↓	0.00044113	0.022236	0.884615	0.11332
1413	292.261	-0.00723491	-0.0253068	1.29012e+06	1.95115e+06	1291569	1.79273e+06	↓	0.90888	0.96553	0.516484	0.98962
1414	292.264	-0.0497126	0.0266058	1.65685e+06	1.26168e+06	0	0	↓	0.0017455	0.043092	0.846154	0.19962
1423	293.151	-0.0193409	-0.0161634	802257	1.60169e+06	0	0	↓	0.19278	0.41292	0.615385	0.37164
1425	293.172	-0.0156334	-0.0148235	538727	1.04044e+06	259238	685878	↓	0.58346	0.7705	0.56044	0.6973
1431	293.191	-0.0229417	0.00979408	650957	1.27934e+06	0	0	↓	0.19044	0.41292	0.615385	0.41283
1433	293.209	-0.0254573	-0.0156896	1.11012e+07	8.3448e+06	9.37933e+06	1.09418e+07	↓	0.14949	0.41292	0.659341	0.85127
1434	293.211	-0.02265	0.0183735	572103	1.12507e+06	0	0	↓	0.19022	0.41292	0.615385	0.4285
1436	293.228	-0.0539835	0.0260258	4120781	3.7048e+06	0	0	↓	0.00060688	0.024068	0.884615	0.13366
1438	293.245	-0.0315319	-0.0280644	1.64804e+07	7.66569e+06	1.39975e+07	1.16733e+07	↓	0.19121	0.41292	0.626374	0.84934
1439	293.247	-0.020105	-0.00287198	640868	1.23134e+06	0	0	↓	0.18767	0.41292	0.615385	0.45817
1440	294.168	0.00319852	-0.0397377	1.36729e+06	1.59112e+06	6.33481e+06	1.31464e+07	↑	0.38317	0.60257	0.576923	4.1419
1441	294.204	-0.0154141	-0.024355	4.41156e+06	5.17403e+06	3.563e+06	3.79168e+06	↓	0.85461	0.94088	0.532967	0.82001
1442	294.206	-0.0128475	-0.0148331	1.3014e+06	2.43032e+06	365829	967892	↓	0.38962	0.60658	0.582418	0.43708
1443	294.212	-0.00754374	-0.0219366	1.34337e+06	1.87355e+06	1.38924e+06	1.9957e+06	↓	0.98503	0.99232	0.505495	1.0376
1446	294.243	-0.0540156	0.0264701	1.55025e+08	1.17686e+08	0	0	↓	0.00041665	0.022236	0.884615	0.078697
1449	294.279	-0.0312026	0.0166481	844471	1.14616e+06	0	0	↓	0.064874	0.34683	0.692308	0.33789
1458	295.167	-0.0111648	-0.0226507	727507	1.44355e+06	327012	865191	↓	0.57231	0.76294	0.56044	0.66634
1461	295.188	-0.0289577	-0.00272303	1.06371e+06	1.23558e+06	294898	780226	↓	0.15996	0.41292	0.67033	0.49255
1465	295.203	-0.0092731	0.00958872	3.36205e+06	2.48301e+06	2.21433e+06	1.84894e+06	↓	0.50413	0.71169	0.615385	0.67301
1468	295.224	-0.00901479	-0.020751	1.48543e+06	1.97778e+06	1.26967e+06	1.65064e+06	↓	0.88477	0.95658	0.505495	0.88193
1469	295.227	-0.0172048	0.02423	1.22613e+06	1.40025e+06	516897	882904	↓	0.32386	0.54173	0.653846	0.54407
1472	295.261	-0.00743605	-0.028076	739318	1.17072e+06	766850	1.32533e+06	↓	0.98487	0.99232	0.5	1.0358
1474	296.171	0.00879142	-0.00942802	420030	1.03011e+06	932357	1.6989e+06	↑	0.46412	0.67294	0.565934	1.5676
1477	296.194	-0.0287448	0.00872861	910041	1.43285e+06	0	0	↓	0.11245	0.41292	0.653846	0.42207
1481	296.222	-0.024802	0.0203213	596973	1.19363e+06	0	0	↓	0.19195	0.41292	0.615385	0.44559
1482	296.243	0.0470067	-0.00684747	190863	688167	3.55806e+06	3.41423e+06	↑	0.00098874	0.030747	0.824176	6.2572
1485	296.258	-0.0558345	0.0200408	1.90407e+08	1.86445e+08	0	0	↓	9.6536e-05	0.015916	0.923077	0.0060897
1486	296.295	-0.0443108	0.0207407	2.6155e+06	2.39165e+06	0	0	↓	0.0062041	0.097232	0.807692	0.17669
1487	297.058	0.0269018	0.0242235	8.14696e+06	2.2716e+07	1.29499e+08	2.80925e+08	↑	0.092522	0.41292	0.659341	10.55
1492	297.133	-0.0418016	0.0238322	2.76699e+06	3.29358e+06	0	0	↓	0.018224	0.16841	0.769231	0.13159
1498	297.183	-0.00623204	-0.0252915	625054	1.68523e+06	277954	735398	↓	0.7586	0.89564	0.516484	0.64077
1500	297.217	-0.0210711	0.0133643	555234	1.07213e+06	0	0	↓	0.18823	0.41292	0.615385	0.45213
1501	297.219	-0.019449	-0.00704789	584069	1.12852e+06	0	0	↓	0.18821	0.41292	0.615385	0.47437
1502	297.24	-0.0290844	-0.0225692	1.81288e+06	1.44339e+06	1.36112e+06	1.71704e+06	↓	0.40844	0.62446	0.582418	0.8158
1503	297.242	-0.0224818	0.0175304	2.21708e+06	2.25695e+06	776734	1.40631e+06	↓	0.14462	0.41292	0.697802	0.44016
1506	297.279	-0.00284462	0.0389997	2.5045e+06	3.01414e+06	3.25254e+06	4.55303e+06	↓	0.9785	0.99232	0.505495	1.2936
1514	298.062	0.0268404	0.0242202	809742	2.13887e+06	9.8792e+06	2.02695e+07	↑	0.095749	0.41292	0.659341	7.529
1516	298.11	-0.049188	0.0179478	3.71994e+06	2.90593e+06	0	0	↓	0.00047094	0.022236	0.884615	0.1081
1520	298.178	-0.0139416	-0.00394613	957850	1.31963e+06	276649	731945	↓	0.24589	0.45261	0.637363	0.50058
1524	298.274	-0.0558325	0.0195225	48286789	3.12174e+07	0	0	↓	6.0726e-05	0.015916	0.923077	0.011457
1526	298.285	-0.0154912	-0.000187469	2234700	3.4883e+06	3774200	9.98559e+06	↓	0.6277	0.80381	0.593407	1.6481
1528	299.054	0.0268498	0.0242142	1.2077e+06	3.26394e+06	1.66069e+07	3.55014e+07	↑	0.097067	0.41292	0.659341	8.7509
1530	299.11	0.0139622	-0.0220542	489271	1.26805e+06	921977	1.15051e+06	↑	0.29945	0.51892	0.626374	1.379
1533	299.162	-0.0370095	-0.0215154	1.38777e+07	1.79371e+07	1.3144e+07	1.98033e+07	↓	0.31522	0.53353	0.593407	0.96263
1534	299.168	0.0163255	0.0366245	1.11105e+06	2.3186e+06	1.38448e+07	2.54655e+07	↑	0.14103	0.41292	0.626374	10.335
1535	299.183	-0.00120965	0.00202987	2137029	1.47444e+06	2875082	2.22562e+06	↓	0.72556	0.87543	0.648352	1.3411
1538	299.201	-0.0233644	0.00303396	973431	1.40771e+06	0	0	↓	0.067995	0.34683	0.692308	0.3167
1541	299.258	-0.0242769	0.0239593	7.8499e+06	7.00549e+06	1.42092e+06	1.79289e+06	↓	0.012199	0.14286	0.857143	0.2119
1544	299.294	-0.0135966	0.0271444	2.67963e+07	2.45277e+07	8017008	6.59832e+06	↓	0.11814	0.41292	0.741758	0.30077
1547	300.112	-0.029579	0.00822869	1.20453e+06	2.27586e+06	0	0	↓	0.12602	0.41292	0.653846	0.27491
1548	300.148	-0.0116492	0.0195525	969377	1.59767e+06	599386	1.58583e+06	↓	0.53288	0.73618	0.571429	0.76345
1551	300.171	0.0267794	0.0215747	141433	509943	1.45915e+06	3.00841e+06	↑	0.1478	0.41292	0.615385	3.5806
1553	300.217	-0.0468866	0.0215202	2.34458e+06	2.31252e+06	0	0	↓	0.0072922	0.1018	0.807692	0.15863
1554	300.23	-0.0432376	0.0138591	7.63065e+06	1.11513e+07	0	0	↓	0.010968	0.132	0.807692	0.071528
1556	300.29	-0.0461637	0.0147983	3.96916e+06	1.98013e+06	3.12117e+06	8.25785e+06	↓	0.0057465	0.097232	0.824176	0.86274
1561	301.132	-0.0325914	0.0236223	911334	1.21749e+06	0	0	↓	0.06378	0.34683	0.692308	0.34298
1562	301.141	-0.0116884	-0.031472	1.78379e+07	1.83281e+07	1.65277e+07	1.50443e+07	↓	0.77458	0.90325	0.549451	0.92655
1566	301.177	-0.0367506	0.00111868	1.95297e+06	1.76542e+06	0	0	↓	0.0062303	0.097232	0.807692	0.17177
1567	301.211	-0.0159617	-0.0262108	7598269	9.44968e+06	1.48464e+07	1.83919e+07	↓	0.91648	0.96573	0.543956	1.9524
1568	301.216	-0.0256606	0.0231514	9.11596e+06	7.58796e+06	1.75771e+06	2.21413e+06	↓	0.012378	0.14399	0.857143	0.23706
1571	301.253	-0.0205037	0.00263923	492411	948505	0	0	↓	0.18786	0.41292	0.615385	0.46666
1577	302.144	-0.0184416	-0.0173733	2.63254e+06	3.09396e+06	1.73168e+06	2.43243e+06	↓	0.38543	0.60432	0.582418	0.71315
1578	302.196	-0.0495566	0.0198781	2858002	2.37771e+06	0	0	↓	0.0019925	0.044576	0.846154	0.1321
1579	302.211	-0.0079983	0.00141574	777150	1.5495e+06	312550	826929	↓	0.5458	0.74369	0.56044	0.61739
1580	302.215	0.00026792	-0.038904	971216	1.66339e+06	2176630	2.83408e+06	↑	0.39668	0.61475	0.604396	1.9519
1581	302.22	-0.0303934	0.0184568	1.21486e+06	1.94782e+06	0	0	↓	0.1145	0.41292	0.653846	0.3363
1582	302.245	-0.0557319	0.0186615	2.28463e+08	3.63193e+08	0	0	↓	0.00038747	0.022236	0.923077	0.0018433
1584	302.917	0.0114792	0.0053932	214757	774317	712796	1.25808e+06	↑	0.26272	0.47457	0.604396	1.7265
1587	303.063	0.0246148	0.00618482	348181	1.25538e+06	5403645	9.99874e+06	↑	0.058845	0.34683	0.681319	7.7117
1590	303.148	-0.0268014	0.0193442	788353	1.26567e+06	0	0	↓	0.11443	0.41292	0.653846	0.35513
1591	303.157	0.0051888	-0.0349353	546985	1.44714e+06	325674	861652	↑	0.83021	0.92582	0.505495	0.76398
1593	303.196	-0.0318432	-0.000284826	1.00637e+06	1.38955e+06	0	0	↓	0.06601	0.34683	0.692308	0.307
1594	303.229	-0.0306916	-0.0278237	2.59081e+06	2.06642e+06	1.00392e+06	1.73105e+06	↓	0.055649	0.33256	0.697802	0.4751
1595	303.232	-0.0395711	0.00936259	2.64196e+06	2.06032e+06	300604	795323	↓	0.0041949	0.074695	0.857143	0.22663
1598	303.264	0.00312874	-0.00385944	517185	1.41748e+06	456107	1.20675e+06	↑	0.97386	0.9909	0.505495	0.9302
1604	304.225	-0.0351764	0.0111143	1.18844e+06	1.77137e+06	0	0	↓	0.069494	0.34683	0.692308	0.26602
1608	304.261	-0.0509786	-0.0052288	7.75192e+08	1.03736e+09	1171564	1.50308e+06	↓	2.6257e-05	0.015273	0.967033	0.001818
1610	304.285	-0.0285743	-0.0127132	6.20502e+06	1.97382e+06	4.89934e+06	3.29811e+06	↓	0.14653	0.41292	0.692308	0.80267
1611	304.3	-0.0225427	0.00645942	848389	1.33871e+06	271665	718758	↓	0.35752	0.57606	0.604396	0.53761
1614	305.157	0.0511427	-0.0211443	753855	1.21803e+06	5.14746e+06	3.49299e+06	↑	0.00015956	0.019888	0.912088	5.0709
1616	305.209	-0.00748164	-0.0249257	364465	904808	421047	1.11399e+06	↓	0.96719	0.98641	0.505495	1.0874
1617	305.211	-0.0441682	0.0179338	2.59788e+06	2.07943e+06	259791	687344	↓	0.0033319	0.063197	0.868132	0.21312
1618	305.245	-0.0321916	-0.0197579	1.32939e+07	6.41266e+06	9.60086e+06	5.17607e+06	↓	0.13908	0.41292	0.692308	0.7222
1619	305.247	-0.0357771	0.0297947	2.81286e+06	2.25328e+06	543395	1.43769e+06	↓	0.020339	0.17925	0.78022	0.3366
1622	305.281	0.00953312	-0.0334352	181174	653230	715826	1.22253e+06	↑	0.22126	0.42866	0.615385	1.7083
1629	306.204	-0.00877326	-0.00422706	407257	1.01263e+06	513302	1.35807e+06	↓	0.93863	0.97495	0.505495	1.1429
1633	306.24	-0.0425283	0.0177085	2.94737e+06	3.34953e+06	0	0	↓	0.007764	0.10502	0.807692	0.14785
1637	306.277	-0.0317993	-0.0295147	4.2505e+06	3.28742e+06	2.23529e+06	3.10645e+06	↓	0.095397	0.41292	0.67033	0.57325
1638	306.279	-0.0407806	0.0213927	1.47767e+06	1.50989e+06	0	0	↓	0.015544	0.15866	0.769231	0.23956
1640	307.085	-0.0200013	0.0282976	1.49529e+06	1.85748e+06	393174	1.04024e+06	↓	0.1633	0.41292	0.659341	0.43898
1642	307.167	0.00130186	-0.030108	1.56256e+06	2.88399e+06	866264	1.09662e+06	↑	0.9593	0.98354	0.505495	0.59167
1643	307.188	-0.0075749	-0.0249684	436141	1.10675e+06	331531	877148	↓	0.89318	0.95722	0.505495	0.87349
1645	307.203	-0.000758461	-0.0304343	453412	1.1284e+06	582597	995805	↓	0.65783	0.82584	0.543956	1.0982
1647	307.224	-0.0082189	-0.0381806	1.58701e+06	1.98962e+06	1.90889e+06	2.57555e+06	↓	0.93113	0.97228	0.516484	1.1871
1648	307.227	-0.0203977	0.0125558	1.5405e+06	1.99788e+06	294423	778971	↓	0.13666	0.41292	0.681319	0.35794
1649	307.238	-0.0499777	0.025431	4.92853e+06	3.73118e+06	0	0	↓	0.0017154	0.043092	0.846154	0.16405
1652	307.261	-0.0302132	-0.0117182	5.20365e+08	3.29882e+08	3.76026e+08	2.82136e+08	↓	0.20527	0.41502	0.626374	0.72262
1660	308.22	-0.0404504	0.00764208	4.31776e+06	3.84587e+06	766274	1.30941e+06	↓	0.019089	0.1722	0.785714	0.24563
1661	308.222	-0.0539599	0.0265803	8.14593e+06	6.1056e+06	0	0	↓	0.00044192	0.022236	0.884615	0.077495
1667	308.295	-0.0539099	0.025863	9.26274e+06	7.16795e+06	0	0	↓	0.00053372	0.022236	0.884615	0.078049
1671	309.146	-0.0191989	-0.0164209	862063	1.9274e+06	0	0	↓	0.2024	0.41376	0.615385	0.36286
1672	309.149	-0.0310467	0.0178892	2.46578e+06	3.21874e+06	692330	1.83173e+06	↓	0.084517	0.38913	0.714286	0.38561
1675	309.183	-0.0121755	-0.0151734	3724518	6.19283e+06	2505296	2.77943e+06	↓	0.80687	0.91923	0.510989	0.69032
1677	309.204	-0.0372569	-0.0199933	9.18454e+06	5.38725e+06	8115355	7.99383e+06	↓	0.21587	0.42324	0.56044	0.90472
1679	309.219	-0.0112242	-0.0224539	494826	955152	256836	679525	↓	0.60558	0.78626	0.56044	0.73247
1682	309.24	-0.000240296	-0.0225838	352648	879215	706978	1.21205e+06	↓	0.47468	0.68343	0.565934	1.4584
1684	309.254	-0.0245716	0.018654	479380	911472	0	0	↓	0.18616	0.41292	0.615385	0.51228
1686	309.265	-0.0038258	-0.0300187	698170	1.11714e+06	767908	1.3612e+06	↓	0.99058	0.9938	0.510989	1.0821
1688	309.276	0.00948811	-0.0334714	224977	811167	713710	1.22751e+06	↑	0.26787	0.48189	0.593407	1.6173
1689	309.279	-0.0190047	0.032012	1.18661e+06	1.38402e+06	6.29887e+06	1.66652e+07	↓	0.77539	0.90325	0.626374	4.7328
1691	310.126	-0.0237734	0.00682334	489698	946356	0	0	↓	0.18823	0.41292	0.615385	0.47078
1693	310.169	-0.0370434	0.0227795	2.05736e+06	2.13624e+06	0	0	↓	0.016031	0.15866	0.769231	0.23924
1698	310.21	-0.038928	0.0111858	3.06598e+06	3.54774e+06	0	0	↓	0.01803	0.16841	0.769231	0.15976
1699	310.235	-0.0123271	-0.0101855	1.32742e+06	1.91637e+06	1.2351e+06	2.11463e+06	↓	0.81137	0.91954	0.527473	0.96498
1700	310.238	-0.0496851	0.0266601	4.43557e+06	3.48713e+06	0	0	↓	0.0018027	0.043092	0.846154	0.14304
1701	310.274	-0.0359246	0.0200991	1.11402e+06	1.3353e+06	0	0	↓	0.034516	0.25835	0.730769	0.27375
1706	311.146	-0.00171688	-0.0108355	317494	775292	353468	935187	↓	0.97894	0.99232	0.505495	1.0614
1707	311.153	0.0004442	0.0334281	1423017	1.71014e+06	1.92838e+06	2.98884e+06	↑	0.92146	0.96923	0.505495	1.3142
1711	311.167	-0.0171899	0.0378106	8.94821e+06	7.67117e+06	2.03748e+06	1.95806e+06	↓	0.01183	0.13948	0.851648	0.24593
1713	311.185	-0.030098	0.0262721	1.73186e+06	2.81987e+06	0	0	↓	0.074278	0.35364	0.692308	0.2454
1714	311.198	-0.015711	-0.0281173	5.57373e+06	8.14495e+06	2.85452e+06	3.06563e+06	↓	0.54245	0.74125	0.571429	0.53281
1716	311.233	-0.0469132	0.0267982	3629066	3.05815e+06	0	0	↓	0.0021131	0.044745	0.846154	0.16855
1718	311.256	-0.0285702	-0.0230878	2.9189e+06	1.93927e+06	1.90656e+06	2.01862e+06	↓	0.2079	0.4166	0.648352	0.69617
1720	311.269	-0.0499619	0.0254883	2485318	1.97823e+06	0	0	↓	0.0019407	0.044576	0.846154	0.15017
1721	311.294	-0.0283194	0.0120496	3.21164e+06	3.01972e+06	948529	1.69654e+06	↓	0.069182	0.34683	0.736264	0.38061
1723	312.166	-0.0170376	0.00108612	1.14102e+06	1.3787e+06	1.10725e+06	2.0866e+06	↓	0.66705	0.83143	0.554945	1.0227
1725	312.185	-0.053837	0.0261109	3.3276e+06	2.96022e+06	0	0	↓	0.00052904	0.022236	0.884615	0.11003
1728	312.217	-0.0276368	0.0193843	742536	1.16772e+06	0	0	↓	0.11239	0.41292	0.653846	0.39735
1729	312.253	-0.0539682	0.0263611	9.96953e+06	6.39362e+06	0	0	↓	0.00032289	0.022236	0.884615	0.13814
1744	313.169	-0.0161984	0.0440802	1.90207e+07	1.76388e+07	5.95543e+06	6.1996e+06	↓	0.11509	0.41292	0.692308	0.32661
1745	313.177	-0.000799366	-0.0306433	901869	2.59496e+06	670926	1.15459e+06	↓	0.79168	0.91244	0.554945	0.77228
1747	313.183	0.0183518	0.0419991	2913224	5.39666e+06	3.74458e+07	7.38641e+07	↑	0.14548	0.41292	0.648352	11.788
1750	313.205	-0.014694	0.04396	6.82093e+06	5.86891e+06	5.21055e+06	5.81507e+06	↓	0.38354	0.60257	0.593407	0.7865
1752	313.214	-0.0333431	-0.0226934	8.4565e+06	8.74477e+06	5.20563e+06	6.83218e+06	↓	0.12361	0.41292	0.653846	0.63256
1754	313.235	-0.0112005	-0.0225292	605276	1.16971e+06	312067	825651	↓	0.60674	0.78718	0.549451	0.71981
1755	313.249	-0.0497211	0.0265972	2031665	1.57367e+06	0	0	↓	0.001781	0.043092	0.846154	0.17464
1756	313.25	0.0316624	-0.0305449	449761	858531	1.3395e+06	1.26828e+06	↑	0.10056	0.41292	0.725275	2.052
1758	313.274	-0.00297338	0.0375009	3.51214e+06	3.3626e+06	2.74652e+06	3.11703e+06	↓	0.58702	0.77251	0.571429	0.80622
1759	313.285	-0.0539661	0.0264566	8.00706e+06	6.03282e+06	0	0	↓	0.00048736	0.022236	0.884615	0.15451
1760	313.31	-0.00120559	0.0468643	4.3039e+06	4.8747e+06	1710460	1.69247e+06	↓	0.43479	0.64736	0.642857	0.41996
1762	314.127	-0.0397196	0.0135074	3.04514e+06	3.93917e+06	0	0	↓	0.02099	0.18246	0.769231	0.13063
1763	314.172	-0.0194665	0.035589	2.6707e+06	2.64564e+06	689989	1.18568e+06	↓	0.10413	0.41292	0.71978	0.34296
1766	314.187	0.0383419	0.0247288	291929	1.05256e+06	5.63738e+06	1.05607e+07	↑	0.04069	0.26741	0.692308	6.1166
1768	314.209	-0.0293247	0.00462476	986817	1.70305e+06	0	0	↓	0.11918	0.41292	0.653846	0.34147
1770	314.233	-0.0322632	0.0190222	845427	1.12937e+06	0	0	↓	0.063771	0.34683	0.692308	0.34037
1771	314.269	-0.0469001	0.0299261	8.70863e+06	5.7107e+06	297561	787272	↓	0.00099457	0.030747	0.868132	0.07435
1774	314.305	-0.00500963	0.0238613	689622	1.42112e+06	300010	793751	↓	0.5758	0.76409	0.549451	0.64777
1780	315.136	0.0168143	-0.0170167	338281	1.21969e+06	635707	1.09313e+06	↑	0.38364	0.60257	0.593407	1.3018
1781	315.148	-0.0333209	0.0246185	1.39143e+06	1.76414e+06	0	0	↓	0.036152	0.26177	0.730769	0.23291
1782	315.157	-0.0288882	-0.00486378	1.13536e+06	1.35989e+06	256347	678230	↓	0.1403	0.41292	0.692308	0.42448
1783	315.162	-0.0428697	0.0170019	2792489	3.02845e+06	0	0	↓	0.0031438	0.060285	0.846154	0.13092
1787	315.193	-0.0181468	-0.0208814	1.7574e+06	2.63581e+06	1.07659e+06	1.89581e+06	↓	0.53572	0.73842	0.554945	0.68961
1788	315.195	-0.0241933	0.00764917	1.6009e+06	1.95038e+06	270697	716197	↓	0.11722	0.41292	0.692308	0.32994
1791	315.227	0.0134088	-0.028608	157727	568692	661652	1.13091e+06	↑	0.21046	0.41831	0.615385	1.78
1793	315.23	-0.0219137	-0.0333913	3.47744e+06	4.57587e+06	2995459	4.50582e+06	↓	0.5241	0.73048	0.571429	0.89211
1794	315.232	-0.0180658	0.0315439	1.85155e+06	2.01618e+06	621663	1.06578e+06	↓	0.19895	0.41292	0.681319	0.44635
1804	316.212	-0.0563334	0.0159912	1.88485e+07	1.36828e+07	0	0	↓	6.6958e-05	0.015916	0.923077	0.092245
1806	316.225	-0.0540193	0.0258613	1.26242e+08	1.51644e+08	0	0	↓	0.0010748	0.030747	0.884615	0.083298
1809	316.285	-0.0312576	0.0343524	7.19981e+06	5.60429e+06	905132	1.74402e+06	↓	0.021548	0.18397	0.802198	0.15843
1812	317.115	0.0172804	-0.00912728	928859	1.97246e+06	929781	1.16898e+06	↑	0.63932	0.81253	0.56044	0.9389
1817	317.172	0.0151982	-0.0188459	3.57729e+06	4.54804e+06	5.51833e+06	5.4888e+06	↑	0.31945	0.53807	0.620879	1.4939
1820	317.209	-0.0159839	-0.0237375	1.16509e+06	1.7921e+06	598718	1.02709e+06	↓	0.55725	0.75264	0.56044	0.61838
1821	317.211	-0.0212761	-0.00373202	1.13577e+06	1.34024e+06	255318	675507	↓	0.13761	0.41292	0.692308	0.42289
1822	317.215	-0.0445433	0.0260657	2.62648e+06	2.68603e+06	0	0	↓	0.0072638	0.1018	0.807692	0.13294
1826	317.28	-0.0180661	0.00638542	1.4699e+06	2.38377e+06	2870104	7.59358e+06	↓	0.64887	0.81879	0.593407	1.8782
1831	318.176	0.00948524	-0.0392107	341185	834069	682959	1.17587e+06	↑	0.47941	0.68685	0.576923	1.4103
1837	318.24	-0.0558231	0.019221	1.92748e+08	2.19025e+08	0	0	↓	0.00010033	0.015916	0.923077	0.0090554
1838	318.243	0.00234957	-0.0355779	824058	2.46286e+06	547859	1.4495e+06	↑	0.93714	0.97438	0.505495	0.76163
1840	318.277	-0.0244248	0.00225665	603086	1.20516e+06	0	0	↓	0.19176	0.41292	0.615385	0.43549
1850	319.04	0.0307912	0.0164602	2.32705e+06	6.6038e+06	5.35775e+07	1.23264e+08	↑	0.051952	0.31809	0.71978	18.955
1854	319.122	-0.0258392	0.0368012	5.49698e+06	5.80489e+06	811395	1.50473e+06	↓	0.034793	0.25835	0.769231	0.19111
1860	319.223	-0.0205317	0.0026693	624360	1.25997e+06	0	0	↓	0.19274	0.41292	0.615385	0.40491
1861	319.224	-0.0112964	-0.0389184	1520081	1.64149e+06	1.13886e+06	1.49386e+06	↓	0.63736	0.81064	0.571429	0.80377
1862	319.227	-0.022561	0.00929595	1.58881e+06	2.05963e+06	302271	799734	↓	0.13254	0.41292	0.681319	0.36262
1864	319.244	-0.0557982	0.0191662	25830448	2.61218e+07	0	0	↓	8.3943e-05	0.015916	0.923077	0.015658
1867	319.261	0.0217298	-0.0299109	1.34196e+06	1.9224e+06	3.52826e+06	3.14887e+06	↑	0.10319	0.41292	0.714286	2.2892
1868	319.297	-0.0148167	-0.0171591	1.32157e+07	1.22847e+07	1.83075e+07	2.09487e+07	↓	0.92939	0.97113	0.516484	1.3903
1870	320.044	0.0441634	0.0188464	0	0	3.95206e+06	8.3711e+06	↑	0.01927	0.17244	0.714286	9.3031
1874	320.222	-0.0266187	0.0168631	746433	1.52502e+06	0	0	↓	0.19397	0.41292	0.615385	0.42229
1875	320.235	-0.0503223	0.0216837	2.00816e+07	2.11371e+07	0	0	↓	0.0027928	0.056017	0.846154	0.072057
1876	320.243	-0.00293377	-0.00423369	664725	1.30823e+06	294369	778827	↓	0.56986	0.76025	0.549451	0.65418
1878	320.256	-0.0590434	0.0102235	2.98258e+08	3.60102e+08	0	0	↓	1.7167e-05	0.015273	0.961538	0.0012099
1884	321.036	0.0350642	0.022225	287569	1.03684e+06	6.26405e+06	1.32796e+07	↑	0.053723	0.32327	0.681319	7.8529
1887	321.149	0.0353972	0.0224191	379613	1.36871e+06	4.33842e+06	6.6189e+06	↑	0.045941	0.29046	0.681319	4.2281
1890	321.206	-0.022637	0.0183534	624997	1.21129e+06	0	0	↓	0.18883	0.41292	0.615385	0.43532
1891	321.21	-0.00968986	0.0179872	626691	980163	396490	1.04901e+06	↓	0.53893	0.7405	0.56044	0.81375
1892	321.238	-0.0381331	0.0189335	3070780	4.03575e+06	0	0	↓	0.020744	0.1819	0.769231	0.1169
1893	321.24	-0.0239323	-0.0244436	9.51843e+06	6.86341e+06	5371111	6.83143e+06	↓	0.11993	0.41292	0.681319	0.58236
1897	321.259	-0.0539766	0.0258878	3.87984e+07	4.51495e+07	0	0	↓	0.00078253	0.026287	0.884615	0.065511
1898	321.276	-0.0102835	-0.0240359	2.30236e+06	2.05047e+06	2.62182e+06	2.82382e+06	↓	0.91402	0.96573	0.516484	1.1505
1905	322.223	-0.0290754	0.00900541	880007	1.21838e+06	0	0	↓	0.065802	0.34683	0.692308	0.32893
1911	322.272	-0.0274819	0.00188326	1.0409e+06	1.81508e+06	0	0	↓	0.12012	0.41292	0.653846	0.34403
1912	322.274	-0.044652	0.0235982	1.98815e+06	1.80109e+06	0	0	↓	0.0061876	0.097232	0.807692	0.20878
1921	323.147	-0.0457737	-0.0113642	1.08487e+07	1.24078e+07	2.05524e+06	3.04546e+06	↓	0.0017135	0.043092	0.857143	0.21551
1924	323.198	-0.0275134	-0.0179962	1.12941e+07	1.39034e+07	8.50081e+06	1.06099e+07	↓	0.35849	0.5771	0.56044	0.76007
1927	323.219	-0.0425012	0.00652101	2.35875e+06	2.25571e+06	0	0	↓	0.0066772	0.097903	0.807692	0.16919
1929	323.226	-0.00834585	0.038503	1.22125e+07	1.17564e+07	9.27687e+06	1.10405e+07	↓	0.5389	0.7405	0.543956	0.77243
1930	323.233	-0.0497206	0.0265003	2.26538e+06	1.65572e+06	0	0	↓	0.0015933	0.043092	0.846154	0.21735
1931	323.235	-0.00357996	0.00335879	4.89454e+06	3.78953e+06	3.52644e+06	1.87007e+06	↓	0.57404	0.76407	0.543956	0.72765
1932	323.256	-0.0212096	-0.0246307	2.77234e+06	2.48199e+06	3.46911e+06	3.71845e+06	↓	0.86043	0.9449	0.532967	1.2691
1938	324.15	-0.0245477	-0.0131422	1.19619e+06	2.17534e+06	0	0	↓	0.12235	0.41292	0.653846	0.25977
1939	324.202	-0.00690551	-0.0260905	1.89998e+06	3.74987e+06	1.86001e+06	2.75283e+06	↓	0.76135	0.89567	0.538462	0.95649
1941	324.217	-0.00991953	0.0294338	898106	1.44533e+06	312542	826909	↓	0.37915	0.59929	0.604396	0.5725
1947	324.238	-0.0162484	-0.00220536	767268	1.23316e+06	278561	737004	↓	0.38881	0.60658	0.593407	0.58326
1950	324.259	-0.000322673	-0.0224829	317217	778878	563420	969283	↓	0.52756	0.73238	0.554945	1.3235
1951	324.281	-0.0238089	0.0213131	583945	1.18057e+06	0	0	↓	0.19311	0.41292	0.615385	0.4389
1952	324.29	-0.0539926	0.0261945	2.53226e+06	1.547e+06	0	0	↓	0.00028287	0.022236	0.884615	0.16514
1959	325.177	-0.0162435	-0.0175594	2.02826e+06	3.72923e+06	684733	1.20535e+06	↓	0.36917	0.58939	0.598901	0.42781
1962	325.214	-0.0142662	-0.0231012	8.39833e+06	1.37125e+07	9.46351e+06	1.29706e+07	↓	0.98266	0.99232	0.527473	1.1318
1963	325.222	-0.00726621	0.0245328	970042	1.94585e+06	288427	763107	↓	0.48964	0.69634	0.56044	0.49548
1964	325.235	-0.00203337	-0.00562236	583454	1.11112e+06	652808	1.13995e+06	↓	0.85968	0.9449	0.516484	1.056
1965	325.249	-0.0497356	0.0265111	2.41528e+07	1.98473e+07	0	0	↓	0.0020372	0.044745	0.846154	0.15394
1969	325.31	0.000782147	0.0167161	1050597	1.63601e+06	966128	1.78271e+06	↑	0.8061	0.91923	0.527473	0.96154
1971	325.321	-0.0339182	0.0110408	1.37035e+06	1.60116e+06	0	0	↓	0.033726	0.25712	0.730769	0.25148
1973	326.141	-0.0294367	0.0192497	918344	1.52887e+06	0	0	↓	0.11679	0.41292	0.653846	0.34215
1978	326.217	0.00724743	-0.0358161	1.61114e+06	3.12437e+06	2423505	3.00993e+06	↑	0.36766	0.58805	0.620879	1.3688
1979	326.232	-0.0480313	0.0239359	6.11602e+06	1.00691e+07	0	0	↓	0.0056751	0.097232	0.846154	0.082129
1983	326.305	-0.0497484	0.0264225	2.88953e+06	2.49679e+06	0	0	↓	0.00199	0.044576	0.846154	0.12645
1997	327.184	-0.0156827	0.0439591	6.97121e+06	6.22228e+06	3.17089e+06	3.88489e+06	↓	0.1505	0.41292	0.681319	0.479
1998	327.193	-0.0196191	-0.0122502	5.13974e+06	8.85598e+06	2.17382e+06	2.77049e+06	↓	0.44489	0.65458	0.571429	0.46015
2000	327.199	0.0161759	0.0366616	2259756	4.16128e+06	3.30349e+07	6.54436e+07	↑	0.15272	0.41292	0.626374	12.136
2002	327.201	-0.00378826	0.0138957	292298	713501	387618	1.02554e+06	↓	0.91515	0.96573	0.505495	1.1625
2004	327.228	-0.0539354	0.02631	3.82417e+06	3.03145e+06	0	0	↓	0.00055045	0.022338	0.884615	0.12636
2005	327.229	-0.0280245	-0.0297204	4.62275e+06	4.74146e+06	2929570	3.47232e+06	↓	0.28555	0.50321	0.626374	0.66116
2009	327.264	-0.0333585	0.0210949	1.78333e+06	2.54506e+06	0	0	↓	0.067828	0.34683	0.692308	0.24839
2010	327.289	-0.0193899	0.0148488	3.0815e+06	3.18177e+06	648415	1.12206e+06	↓	0.048183	0.30028	0.769231	0.2876
2012	327.326	-0.0217352	0.0234163	633699	1.31417e+06	0	0	↓	0.19539	0.41292	0.615385	0.41129
2014	328.121	-0.0266348	0.0167472	593671	1.15077e+06	0	0	↓	0.1888	0.41292	0.615385	0.43786
2016	328.143	-0.0217646	0.0175605	1.02944e+07	1.4034e+07	1.37324e+06	2.10514e+06	↓	0.068579	0.34683	0.747253	0.15187
2017	328.157	-0.0320576	0.0148803	898664	1.21383e+06	0	0	↓	0.064576	0.34683	0.692308	0.33225
2018	328.188	-0.00749247	0.0221471	596432	1.14868e+06	298739	790388	↓	0.59534	0.77809	0.549451	0.71375
2021	328.202	0.0386	0.0247259	168783	608555	4.80771e+06	8.36395e+06	↑	0.027636	0.22431	0.692308	8.8148
2025	328.248	-0.024743	0.0263944	2.34038e+06	2.85853e+06	323685	856390	↓	0.10587	0.41292	0.692308	0.27554
2029	328.321	-0.00357266	0.0195217	701601	1.38811e+06	8.24443e+06	2.18127e+07	↓	0.64778	0.81879	0.527473	8.0306
2033	329.141	-0.0111133	0.0231768	7635938	1.01749e+07	1.43611e+06	1.83104e+06	↓	0.067316	0.34683	0.769231	0.21366
2034	329.146	-0.0235263	0.0119523	1.0488e+06	2.19746e+06	0	0	↓	0.19843	0.41292	0.615385	0.30295
2037	329.163	-0.00698951	0.0248483	625465	1.20479e+06	272498	720961	↓	0.55651	0.75222	0.56044	0.65239
2039	329.177	-0.0162098	0.0246009	3.85622e+06	4.65413e+06	586804	1.00992e+06	↓	0.072925	0.35094	0.752747	0.21245
2044	329.209	-0.0118119	-0.0221555	5.72161e+06	9.96221e+06	3.48418e+06	3.81933e+06	↓	0.67868	0.83824	0.527473	0.63048
2045	329.211	-0.030325	0.00425309	1.36277e+06	1.89467e+06	0	0	↓	0.066517	0.34683	0.692308	0.24699
2046	329.217	-0.0127831	0.0262648	1.16939e+06	1.9769e+06	266062	703934	↓	0.31721	0.53637	0.604396	0.41011
2049	329.243	0.0135913	-0.0231122	1.04638e+07	1.41066e+07	2.18794e+07	2.50669e+07	↑	0.38143	0.60155	0.615385	2.0691
2050	329.244	-0.0287603	0.0217298	1.15123e+06	1.98146e+06	0	0	↓	0.11939	0.41292	0.653846	0.34266
2055	329.254	-0.00567468	0.0102334	546798	1.04258e+06	888742	2.35139e+06	↓	0.9838	0.99232	0.527473	1.428
2056	329.269	-0.0217616	0.0234255	897888	1.98687e+06	0	0	↓	0.20106	0.41375	0.615385	0.3564
2057	329.28	-0.0432813	0.0261853	1.90944e+06	1.71553e+06	0	0	↓	0.0062062	0.097232	0.807692	0.20313
2063	330.144	-0.0237246	0.0217847	968768	2.02492e+06	0	0	↓	0.19672	0.41292	0.615385	0.33888
2066	330.204	-0.0430139	0.0272126	4060301	4.45082e+06	0	0	↓	0.0073563	0.10188	0.807692	0.12991
2068	330.212	-0.0068938	-0.0354191	1.09253e+06	2.16886e+06	646471	1.12433e+06	↓	0.78279	0.90943	0.521978	0.67692
2072	330.246	0.0242343	-0.0433325	1.49734e+06	3.09375e+06	4.45256e+06	5.28446e+06	↑	0.14651	0.41292	0.681319	2.5783
2073	330.264	-0.0489636	0.0237302	2827852	2.30563e+06	0	0	↓	0.0019656	0.044576	0.846154	0.13663
2074	330.277	-0.027452	0.00188691	1.00886e+06	1.75603e+06	0	0	↓	0.11994	0.41292	0.653846	0.3437
2080	330.949	0.0227763	0.013644	1.02436e+06	2.90119e+06	1.2372e+07	2.41353e+07	↑	0.13311	0.41292	0.648352	9.3554
2085	331.171	0.00429811	0.0120098	482583	1.19044e+06	319022	844053	↑	0.835	0.92866	0.516484	0.81563
2086	331.179	-0.0151559	0.0347818	3.16042e+06	3.94134e+06	1.04442e+06	1.86366e+06	↓	0.23047	0.43711	0.648352	0.40686
2087	331.188	0.00257424	-0.0333643	1.10436e+06	2.9492e+06	787784	1.37492e+06	↑	0.89633	0.95722	0.538462	0.75662
2088	331.194	0.0477449	0.0216004	0	0	2.49344e+06	4.06603e+06	↑	0.012515	0.14422	0.714286	4.66
2090	331.209	0.0132907	-0.0169535	695552	1.09731e+06	1.16941e+06	1.10181e+06	↑	0.32354	0.54173	0.587912	1.3942
2092	331.224	-1.22185e-05	-0.0296613	2.55864e+06	5.20961e+06	2.12928e+06	2.41936e+06	↓	0.67697	0.83781	0.571429	0.82049
2095	331.284	-0.00778109	0.026477	3.33988e+06	3.73908e+06	2.48101e+06	2.66841e+06	↓	0.61474	0.79222	0.538462	0.76411
2096	331.297	0.00941397	-0.0335101	245806	886267	602079	1.04349e+06	↑	0.32338	0.54173	0.593407	1.4864
2103	332.199	-0.0483346	0.0256994	4.67157e+06	3.92223e+06	0	0	↓	0.0020913	0.044745	0.846154	0.092704
2104	332.22	-0.034601	0.014056	4.55756e+06	5.40307e+06	0	0	↓	0.018306	0.16841	0.769231	0.089741
2105	332.222	-0.0154105	-0.00493213	487267	929918	0	0	↓	0.18672	0.41292	0.615385	0.48274
2107	332.235	-0.0308633	0.0254654	1.20185e+06	1.77668e+06	0	0	↓	0.069962	0.34683	0.692308	0.25737
2112	332.28	-0.0329453	0.0102344	1.44846e+06	1.83798e+06	0	0	↓	0.036801	0.26223	0.730769	0.27112
2114	332.292	-0.0210975	-0.0176314	1.62917e+07	1.42226e+07	12432165	1.52612e+07	↓	0.33025	0.54728	0.593407	0.77042
2115	332.316	-0.0278068	-0.0135499	4.61854e+06	2.19937e+06	3895508	2.6232e+06	↓	0.297	0.51671	0.56044	0.85575
2116	332.331	-0.00830359	-0.0119067	880914	1.20134e+06	565251	965759	↓	0.61391	0.79222	0.549451	0.7481
2120	332.947	0.0286786	0.0201298	297008	1.07088e+06	4.72045e+06	9.23642e+06	↑	0.11459	0.41292	0.615385	5.2207
2127	333.167	-0.0389107	0.00543717	1.99118e+06	2.12012e+06	0	0	↓	0.016414	0.15912	0.769231	0.1886
2130	333.204	-0.000800014	-0.030612	717084	2.01341e+06	575234	984858	↓	0.7839	0.90969	0.543956	0.81514
2133	333.215	-0.0310868	0.0103484	1.56889e+06	2.2106e+06	0	0	↓	0.067528	0.34683	0.692308	0.2805
2138	333.243	-0.0205843	0.0146287	464631	1.13428e+06	0	0	↓	0.29866	0.51858	0.576923	0.61498
2142	333.276	-0.00393234	-0.0318612	2.05964e+06	2.58284e+06	2.79385e+06	3.28992e+06	↓	0.73769	0.88533	0.549451	1.3241
2145	333.296	-0.0100223	-0.0426659	2.88977e+06	3.22163e+06	2642068	3.73185e+06	↓	0.72793	0.87663	0.549451	0.94008
2148	333.313	0.00525799	-0.0415693	1.24681e+06	2.51229e+06	2370197	3.56433e+06	↑	0.48747	0.69496	0.571429	1.711
2155	334.214	-0.0337921	0.0252344	6.34238e+06	8.15854e+06	0	0	↓	0.037039	0.26223	0.730769	0.15895
2157	334.235	-0.055734	0.0188964	1.82117e+07	1.6741e+07	0	0	↓	7.6149e-05	0.015916	0.923077	0.025841
2163	334.308	0.00959884	-0.0342206	3.24709e+06	4.11848e+06	8.72363e+06	1.16529e+07	↑	0.3027	0.52216	0.648352	2.5842
2164	334.311	-0.00793602	0.0134555	1.09485e+06	1.83538e+06	336054	889115	↓	0.36271	0.58254	0.593407	0.51977
2168	334.974	0.024253	0.0226582	172566	622194	1.15501e+06	2.30895e+06	↑	0.18395	0.41292	0.604396	2.6827
2172	335.094	-0.0451235	0.0243573	3.81002e+06	5.64708e+06	0	0	↓	0.011183	0.13366	0.807692	0.10847
2174	335.165	0.0293356	0.0372566	1.44224e+06	3.59628e+06	12136228	1.67696e+07	↑	0.040137	0.26741	0.714286	6.7479
2179	335.218	-0.0245632	0.0187885	768647	1.53182e+06	0	0	↓	0.19248	0.41292	0.615385	0.37669
2180	335.219	-0.000404999	-0.0227047	623559	1.69041e+06	691164	1.23022e+06	↓	0.67694	0.83781	0.554945	1.0211
2181	335.222	-0.0201398	-0.002751	691909	1.35381e+06	0	0	↓	0.1901	0.41292	0.615385	0.41282
2186	335.256	0.00731645	-0.0453252	615707	1.27519e+06	727664	1.25892e+06	↑	0.79775	0.91403	0.538462	1.1032
2189	335.292	-0.0229944	-0.0203925	7.79361e+06	6.20748e+06	8.45066e+06	9.78596e+06	↓	0.49884	0.7062	0.527473	1.1032
2191	335.311	0.0118271	-0.0385715	294198	718992	1.53947e+06	2.7767e+06	↑	0.25322	0.46367	0.587912	2.9846
2195	336.169	0.0283615	0.0201103	209774	756350	1.66613e+06	3.03915e+06	↑	0.14605	0.41292	0.615385	2.8823
2197	336.217	-0.0191468	0.00208585	508169	969851	0	0	↓	0.18669	0.41292	0.615385	0.49744
2198	336.23	-0.0450581	0.0238649	8.60146e+06	8.00624e+06	0	0	↓	0.0067668	0.097903	0.807692	0.15584
2200	336.248	-0.0217256	0.0234466	783024	1.59152e+06	0	0	↓	0.19489	0.41292	0.615385	0.34515
2201	336.251	-0.0509461	0.0189013	1.26399e+07	1.22711e+07	0	0	↓	0.00062836	0.024366	0.884615	0.036188
2202	336.253	-0.0236634	0.0051223	1.02302e+06	1.70692e+06	0	0	↓	0.11788	0.41292	0.653846	0.3116
2204	336.326	-0.014829	-0.00759216	1.8252e+07	1.46163e+07	9.69409e+06	8.36763e+06	↓	0.23088	0.43711	0.697802	0.53437
2207	337.132	-0.0292438	0.0225647	1.15694e+06	1.69972e+06	0	0	↓	0.06965	0.34683	0.692308	0.27733
2212	337.177	0.00676892	-0.0398433	1.17404e+06	3.67285e+06	795387	1.36527e+06	↑	0.73871	0.88595	0.565934	0.71484
2213	337.182	-0.0146155	0.0248031	800493	1.28977e+06	281449	744644	↓	0.38079	0.60134	0.604396	0.57691
2219	337.214	-0.0116199	-0.0310728	1.4854e+06	2.05291e+06	1483726	2.67117e+06	↓	0.71513	0.866	0.543956	1.0372
2220	337.233	-0.0422252	0.0244646	1.7977e+06	1.58879e+06	0	0	↓	0.0059832	0.097232	0.807692	0.20896
2221	337.235	-0.00986027	-0.0209043	5.28501e+06	6.7488e+06	4.18255e+06	6.11156e+06	↓	0.55333	0.74849	0.593407	0.80824
2223	337.237	-0.0200409	-0.00311329	806556	1.53924e+06	0	0	↓	0.18668	0.41292	0.615385	0.49693
2226	337.26	-0.0220597	0.00718688	535917	1.03698e+06	0	0	↓	0.18838	0.41292	0.615385	0.46213
2230	337.308	0.00526974	-0.0413175	1.17538e+06	1.90279e+06	2.32727e+06	3.20741e+06	↑	0.46406	0.67294	0.593407	1.6875
2232	337.31	-0.0237307	0.0217372	624827	1.27839e+06	0	0	↓	0.1942	0.41292	0.615385	0.42581
2237	338.2	-0.034334	0.0186507	5.73486e+06	8.646e+06	0	0	↓	0.040763	0.26741	0.730769	0.11683
2239	338.238	-0.0123308	-0.0225103	699553	1.41534e+06	486771	1.28787e+06	↓	0.71384	0.86503	0.538462	0.81863
2240	338.244	-0.0318383	0.0121134	796454	1.29307e+06	0	0	↓	0.1155	0.41292	0.653846	0.36158
2241	338.267	-0.0425323	0.0195365	3.46679e+06	4.24276e+06	0	0	↓	0.019551	0.17407	0.769231	0.12773
2249	339.184	0.00933579	0.0355779	1.18476e+06	1.6098e+06	2.46082e+06	4.41067e+06	↑	0.64987	0.81879	0.527473	1.8523
2250	339.193	-0.00350229	-0.0250148	1.40173e+06	3.85834e+06	740998	1.32539e+06	↓	0.9935	0.99579	0.516484	0.59798
2251	339.198	0.0144297	0.00997896	6.26874e+06	1.06499e+07	2.09704e+06	2.20297e+06	↑	0.80445	0.91923	0.5	0.35112
2253	339.204	-0.0310378	0.016332	781097	1.03257e+06	0	0	↓	0.063018	0.34683	0.692308	0.36324
2256	339.221	-0.0166273	0.0270996	1.32612e+06	1.90867e+06	305544	808393	↓	0.21783	0.42483	0.648352	0.42294
2257	339.228	-0.0490144	0.0234716	2.2405e+06	1.9602e+06	0	0	↓	0.0021283	0.044745	0.846154	0.15965
2258	339.25	-0.0120849	-0.0209584	514451	993876	315125	833743	↓	0.662	0.82809	0.538462	0.78947
2259	339.264	-0.0458535	0.0194408	3.8322e+06	3.72045e+06	0	0	↓	0.006776	0.097903	0.807692	0.14523
2263	339.301	-0.0235554	0.0173739	755595	1.50612e+06	0	0	↓	0.19148	0.41292	0.615385	0.4303
2264	339.326	-0.0166884	0.0252145	1747694	3.02161e+06	259294	686029	↓	0.19602	0.41292	0.648352	0.28941
2270	340.201	-0.0238283	0.0119758	1.28516e+06	1.96766e+06	0	0	↓	0.07204	0.34919	0.692308	0.25208
2271	340.216	-0.0267401	0.0157447	2.05983e+06	3.82852e+06	0	0	↓	0.077762	0.36674	0.692308	0.20543
2273	340.259	-0.0355992	0.0210019	2.70213e+06	3.51519e+06	0	0	↓	0.037856	0.26318	0.730769	0.2406
2275	340.285	-0.00753217	0.00605243	326112	800766	261744	692511	↓	0.89747	0.95785	0.516484	0.90515
2281	341.138	0.0153453	-0.0374104	402429	1.45098e+06	1.66999e+06	2.31128e+06	↑	0.098803	0.41292	0.67033	2.3164
2285	341.2	-0.0076227	0.0387721	2.15816e+08	2.06925e+08	7.1345e+07	6.48093e+07	↓	0.28606	0.50321	0.637363	0.33084
2286	341.209	0.00158516	-0.0263075	2.82705e+06	6.14274e+06	1.71676e+06	1.73475e+06	↑	0.76074	0.89567	0.582418	0.61427
2287	341.214	0.0383576	0.0247079	179745	648081	3.08403e+06	5.30236e+06	↑	0.037499	0.26223	0.692308	5.4834
2292	341.243	-0.0170526	0.0354921	2.05639e+07	2.24289e+07	602843	1.02982e+06	↓	0.049597	0.30691	0.703297	0.043289
2295	341.266	-0.0013047	-0.0087464	1.56458e+06	1.35287e+06	2.30672e+06	1.66491e+06	↓	0.45056	0.65965	0.681319	1.4108
2296	341.28	-0.0323518	0.0186504	791522	1.04803e+06	0	0	↓	0.063124	0.34683	0.692308	0.37133
2297	341.305	0.00869141	0.0352905	2.40861e+06	3.16084e+06	1921716	1.87139e+06	↑	0.98635	0.99232	0.505495	0.80731
2298	341.316	-0.038769	0.0224367	1861194	1.93839e+06	0	0	↓	0.016163	0.15866	0.769231	0.2081
2304	342.203	-0.0100567	0.0406293	2.77847e+07	2.63122e+07	1.24228e+07	1.18392e+07	↓	0.34573	0.56204	0.642857	0.45828
2308	342.228	-0.0338169	0.0251282	1.59876e+06	1.90005e+06	0	0	↓	0.034523	0.25835	0.730769	0.26608
2310	342.247	-0.0275005	0.0194067	2.0892e+06	3.59028e+06	0	0	↓	0.12045	0.41292	0.653846	0.29687
2321	343.131	0.0342919	-0.0159014	396617	1.01128e+06	3.26576e+06	2.38053e+06	↑	0.0029383	0.058266	0.835165	4.7379
2324	343.157	-0.0186758	0.0262138	2.22086e+06	4.00564e+06	474414	1.25518e+06	↓	0.27286	0.48685	0.615385	0.33859
2326	343.179	-0.0236894	0.0217203	473509	902962	0	0	↓	0.18659	0.41292	0.615385	0.489
2327	343.188	0.0152972	-0.0329345	1.44184e+06	4.37882e+06	1.10881e+06	1.39492e+06	↑	0.50843	0.71492	0.604396	0.74929
2328	343.193	0.0162138	0.014479	1.50188e+07	2.27768e+07	4141917	3.10604e+06	↑	0.67127	0.83371	0.56044	0.28414
2331	343.207	-0.000647446	0.03733	1.94166e+06	2.25435e+06	945530	1.19774e+06	↓	0.52513	0.73112	0.615385	0.54142
2334	343.223	-0.0208479	0.0117621	496017	948560	0	0	↓	0.18696	0.41292	0.615385	0.48368
2335	343.224	0.00704457	-0.0357854	2.17348e+06	4.51186e+06	2.01318e+06	2.2559e+06	↑	0.53112	0.73544	0.576923	0.8903
2336	343.233	0.00878796	0.0301653	2.51746e+06	3.18075e+06	2.0458e+06	2.23485e+06	↑	0.96344	0.98641	0.516484	0.82021
2338	343.269	-0.000493908	0.00458806	1.04304e+06	1.40914e+06	1.34087e+06	2.81038e+06	↓	0.84946	0.93909	0.549451	1.263
2340	343.296	0.00290149	0.00334146	1.35159e+06	1.61347e+06	7.00731e+06	9.42638e+06	↑	0.17217	0.41292	0.664835	4.5595
2343	343.332	-0.0403312	0.0211879	4.42067e+06	5.60461e+06	0	0	↓	0.008749	0.11309	0.807692	0.10367
2349	344.196	-0.0333008	0.0162616	3.11335e+06	4.19724e+06	0	0	↓	0.021398	0.18394	0.769231	0.14193
2351	344.225	0.0445728	0.0190305	0	0	1.30531e+06	1.89285e+06	↑	0.010655	0.12912	0.714286	3.7472
2352	344.228	-0.00126249	-0.0186851	459990	1.19573e+06	292447	773742	↓	0.84237	0.93407	0.505495	0.79488
2356	344.243	-0.0422679	0.0244974	2.68286e+06	2.61766e+06	0	0	↓	0.0067887	0.097903	0.807692	0.17811
2359	344.295	-0.028667	0.000330809	1.01753e+06	1.4104e+06	0	0	↓	0.066121	0.34683	0.692308	0.30865
2361	344.316	0.000923844	0.0075578	844755	1.39423e+06	831728	1.5411e+06	↑	0.93969	0.97547	0.521978	0.99567
2369	345.158	-0.0236661	0.0217262	585436	1.12807e+06	0	0	↓	0.18791	0.41292	0.615385	0.48343
2374	345.193	-0.00154975	0.0360283	2.70595e+06	3.16698e+06	1.14492e+06	1.44581e+06	↓	0.47191	0.68056	0.615385	0.47741
2375	345.193	0.0028565	-0.0314389	599237	1.18124e+06	856128	1.46961e+06	↑	0.72288	0.87416	0.538462	1.2691
2376	345.195	-0.00294175	0.0198876	515827	1.30502e+06	427850	1.13198e+06	↓	0.9231	0.96947	0.505495	0.91238
2377	345.204	-0.0273764	-0.0155244	4.03128e+06	6.28231e+06	1.67979e+06	2.96828e+06	↓	0.25266	0.46362	0.642857	0.47936
2378	345.209	0.0383699	0.0247136	204761	738276	3.45712e+06	5.571e+06	↑	0.033588	0.25712	0.692308	5.4028
2379	345.217	0.00319693	-0.0409992	472412	907536	458383	1.21277e+06	↑	0.81687	0.9212	0.527473	1.0238
2384	345.275	-0.0380784	0.027129	1.64138e+06	1.74244e+06	0	0	↓	0.016301	0.15891	0.769231	0.22366
2388	345.311	-0.00397873	0.0193595	334294	821846	285047	754164	↓	0.92072	0.96903	0.505495	0.93197
2397	346.222	-0.0301987	0.0150479	694857	1.10103e+06	0	0	↓	0.11317	0.41292	0.653846	0.39757
2400	346.272	-0.0150839	-0.0041039	700682	1.37404e+06	458983	1.21436e+06	↓	0.68914	0.84507	0.538462	0.81989
2404	346.332	0.00711339	-0.0338644	599736	1.23943e+06	1.45843e+06	1.95919e+06	↑	0.29316	0.51251	0.626374	1.8781
2410	347.144	-0.0113818	0.0241056	1.06652e+06	1.75678e+06	510689	1.35116e+06	↓	0.4669	0.67613	0.593407	0.63386
2411	347.15	-0.021691	0.0234014	579598	1.11984e+06	0	0	↓	0.18821	0.41292	0.615385	0.47555
2422	347.219	0.00664616	-0.0315105	1.11689e+06	2.75813e+06	1.09059e+06	1.38701e+06	↑	0.57667	0.76466	0.593407	0.92681
2424	347.228	-0.00807285	0.0138906	1.29746e+06	2.32832e+06	363128	960746	↓	0.37148	0.592	0.582418	0.4611
2425	347.23	-0.0383862	0.0172092	1.26809e+07	1.73874e+07	0	0	↓	0.040407	0.26741	0.730769	0.11816
2429	347.292	0.0168208	-0.0215083	520229	1.40434e+06	1.50381e+06	1.9293e+06	↑	0.17719	0.41292	0.637363	2.041
2430	347.328	0.00670041	-0.0344641	704792	1.39037e+06	1.57763e+06	2.04635e+06	↑	0.31376	0.53156	0.626374	1.7162
2432	348.214	-0.0220681	0.00715276	605623	1.16261e+06	0	0	↓	0.18754	0.41292	0.615385	0.46166
2434	348.238	-0.0241293	0.00859458	878164	1.40588e+06	0	0	↓	0.11408	0.41292	0.653846	0.36112
2435	348.251	-0.031064	0.0180922	1.07591e+06	1.25825e+06	0	0	↓	0.033617	0.25712	0.730769	0.29063
2436	348.265	-0.0338472	0.0175606	1.00857e+06	1.44243e+06	0	0	↓	0.067173	0.34683	0.692308	0.30457
2440	348.287	-0.0156825	-0.0309684	4.29914e+06	7.02714e+06	1.34657e+06	2.40281e+06	↓	0.30922	0.52642	0.626374	0.36521
2441	348.29	0.0143637	0.0123469	474291	1.22919e+06	828241	1.03326e+06	↑	0.32472	0.54173	0.604396	1.3155
2450	349.181	0.021783	0.034907	1.19167e+06	2.81826e+06	9482235	1.5097e+07	↑	0.13792	0.41292	0.637363	6.3628
2451	349.183	0.0130207	0.00164325	2.12917e+06	1.78609e+06	7.02898e+06	7.77537e+06	↑	0.094987	0.41292	0.736264	3.1466
2458	349.271	-0.00693798	-0.0154041	5.36273e+06	7.82963e+06	5.26796e+06	5.33418e+06	↓	0.95145	0.98036	0.538462	0.98728
2460	349.308	-0.00231441	-0.040704	1.40807e+06	2.21153e+06	2.22533e+06	2.8271e+06	↓	0.60926	0.78987	0.571429	1.4732
2462	350.184	0.0353139	0.0224162	195088	703398	1.85438e+06	2.7911e+06	↑	0.051752	0.31798	0.681319	3.7528
2467	350.209	-0.0241008	0.0132852	737175	1.1707e+06	0	0	↓	0.11326	0.41292	0.653846	0.41633
2469	350.23	-0.0337592	0.013364	2.05825e+06	2.11662e+06	0	0	↓	0.01578	0.15866	0.769231	0.20584
2472	350.254	-0.0313097	0.0213944	3.08327e+06	4.66945e+06	0	0	↓	0.070859	0.34728	0.692308	0.20472
2473	350.266	-0.0244268	0.00224946	505572	971995	0	0	↓	0.18762	0.41292	0.615385	0.4763
2474	350.269	-0.00719834	0.00608388	651717	1.27345e+06	282597	747682	↓	0.56073	0.7539	0.56044	0.65029
2475	350.275	0.00935531	-0.0335582	476403	1.7177e+06	842600	1.44116e+06	↑	0.40149	0.61764	0.593407	1.2498
2477	350.305	0.00577634	-0.00436109	1.07709e+06	1.53071e+06	1.35411e+06	1.7541e+06	↑	0.76673	0.89915	0.549451	1.197
2489	351.187	-0.0151799	0.0271961	3.37659e+06	7.81758e+06	306937	812080	↓	0.27713	0.49196	0.604396	0.18379
2491	351.193	0.0057614	-0.0245433	1.08249e+06	3.31939e+06	1.1785e+06	2.27803e+06	↑	0.62785	0.80381	0.565934	1.0279
2495	351.225	-0.0320301	0.0134375	658699	1.04276e+06	0	0	↓	0.11307	0.41292	0.653846	0.40411
2498	351.251	-0.0305305	-0.0100639	4.85407e+06	6.22607e+06	440968	1.16669e+06	↓	0.019828	0.17564	0.78022	0.16332
2503	351.275	-0.0236481	0.0173957	590360	1.16883e+06	0	0	↓	0.19084	0.41292	0.615385	0.44525
2504	351.287	-0.00798164	-0.0329579	3.31991e+06	5.28037e+06	4.00368e+06	5.29023e+06	↓	0.98369	0.99232	0.527473	1.2077
2506	351.323	0.0153432	-0.0374108	272873	983858	1.19309e+06	1.56868e+06	↑	0.091027	0.41258	0.67033	2.1825
2508	351.985	0.0366073	0.0320959	948290	2.80094e+06	2.11794e+07	5.23636e+07	↑	0.076428	0.36143	0.708791	16.642
2509	352.179	-0.0202002	0.0128785	561115	1.09354e+06	0	0	↓	0.18916	0.41292	0.615385	0.45417
2517	352.246	-0.0207228	-0.0121503	2.84125e+06	3.66168e+06	626668	1.09107e+06	↓	0.16179	0.41292	0.681319	0.29487
2518	352.248	0.00706645	0.0101238	1.29949e+06	1.60858e+06	1069080	1.4012e+06	↑	0.82998	0.92582	0.527473	0.85462
2521	352.254	-0.026296	0.0154701	795995	1.41025e+06	0	0	↓	0.12142	0.41292	0.653846	0.35223
2524	352.29	0.0094204	-0.0335132	358977	1.29431e+06	856922	1.46348e+06	↑	0.33396	0.55115	0.593407	1.4097
2526	352.321	-0.00416266	-0.0130794	1.29113e+07	1.55513e+07	1.08389e+07	1.44832e+07	↓	0.70632	0.8601	0.56044	0.84302
2529	353.184	-0.0236797	0.0214224	1.63612e+06	4.25018e+06	0	0	↓	0.21569	0.42324	0.615385	0.24437
2531	353.2	-0.00152161	0.0248735	332551	816229	641094	1.69618e+06	↓	0.80815	0.91953	0.505495	1.4719
2532	353.209	-0.0178314	-0.0175666	2.23257e+06	4.25714e+06	684337	1.81058e+06	↓	0.32213	0.54154	0.615385	0.42218
2534	353.23	-0.0140947	-0.0151414	976326	1.95122e+06	825064	2.18291e+06	↓	0.768	0.90004	0.527473	0.92677
2535	353.236	-0.003046	0.0207176	1.40568e+06	2.06765e+06	613601	1.05968e+06	↓	0.48718	0.69496	0.593407	0.53864
2541	353.254	0.0140897	0.0224524	1.2727e+06	2.20834e+06	1.55222e+06	2.14135e+06	↑	0.68071	0.83888	0.549451	1.1459
2542	353.266	0.0166929	-0.008762	9.07777e+06	1.26918e+07	1.44795e+07	1.46507e+07	↑	0.32748	0.54425	0.648352	1.5804
2543	353.28	-0.0372959	0.023727	4.34794e+06	4.59948e+06	0	0	↓	0.01661	0.16014	0.769231	0.21507
2546	353.341	-0.0234717	-0.00224369	1327286	2.05989e+06	263474	697087	↓	0.21138	0.41839	0.648352	0.37293
2547	353.353	-0.0330768	0.00789505	1.25154e+06	1.84135e+06	0	0	↓	0.068641	0.34683	0.692308	0.26345
2554	354.173	-0.0416336	0.026206	2.36081e+06	2.12715e+06	0	0	↓	0.0062407	0.097232	0.807692	0.18337
2557	354.195	-0.0286174	0.0221305	1.2314e+06	2.10995e+06	0	0	↓	0.11961	0.41292	0.653846	0.26185
2561	354.264	-0.0225753	0.00294711	907264	1.44869e+06	0	0	↓	0.11392	0.41292	0.653846	0.36159
2562	354.27	0.00810212	-0.0279807	2.14922e+06	2.7627e+06	3.76699e+06	3.27671e+06	↑	0.28396	0.50203	0.67033	1.6638
2563	354.275	-0.0239297	0.0118558	678616	1.08422e+06	0	0	↓	0.11398	0.41292	0.653846	0.39055
2569	354.337	0.0129378	0.00270498	1.0054e+07	1.18992e+07	7.53973e+06	7.88768e+06	↑	0.84253	0.93407	0.510989	0.74193
2575	355.157	-0.00153666	0.0248772	333465	814078	617276	1.63316e+06	↓	0.81074	0.91954	0.505495	1.4151
2577	355.177	0.00199585	0.0245885	2.30363e+06	4.35365e+06	712814	1.23288e+06	↑	0.49766	0.70546	0.549451	0.39357
2578	355.179	-0.0120816	0.0287797	791832	1.2861e+06	388631	1.02822e+06	↓	0.46976	0.67802	0.582418	0.67834
2582	355.193	-0.0202167	0.010121	1.30675e+06	2.35862e+06	0	0	↓	0.12238	0.41292	0.653846	0.24026
2586	355.216	0.0093827	0.0240706	3.62136e+06	6.98721e+06	3.09731e+06	4.59338e+06	↑	0.85138	0.9391	0.527473	0.86003
2588	355.223	-0.0247914	0.0203311	566046	1.11394e+06	0	0	↓	0.19021	0.41292	0.615385	0.4503
2593	355.252	0.00294459	0.0322775	1.12174e+06	1.82901e+06	720072	1.23742e+06	↑	0.75795	0.89547	0.532967	0.72426
2594	355.259	-0.0319223	0.0159738	2.88181e+06	4.38625e+06	0	0	↓	0.071049	0.34728	0.692308	0.26472
2595	355.282	-0.00315307	-0.0235412	2572079	2.32178e+06	3.23496e+06	3.49503e+06	↓	0.92445	0.96947	0.532967	1.2499
2597	355.296	-0.02375	0.0212728	544510	1.04015e+06	0	0	↓	0.18684	0.41292	0.615385	0.47998
2598	355.321	-0.020149	-0.00114617	4.09837e+06	5.33451e+06	632981	1.08909e+06	↓	0.078218	0.36682	0.730769	0.21564
2599	355.332	-0.0266854	0.0221828	983476	1.63423e+06	0	0	↓	0.11725	0.41292	0.653846	0.29815
2614	356.219	-0.0091648	0.0218338	775663	1.2749e+06	336129	889313	↓	0.43859	0.65089	0.582418	0.64217
2615	356.233	-0.0247476	0.0203348	685532	1.32747e+06	0	0	↓	0.18846	0.41292	0.615385	0.46047
2617	356.254	-0.0387356	0.0249253	1.85671e+06	2.07195e+06	0	0	↓	0.017175	0.16377	0.769231	0.18553
2618	356.263	-0.0261835	0.0127843	697118	1.10733e+06	0	0	↓	0.11329	0.41292	0.653846	0.40493
2622	356.292	0.0112071	-0.034633	630626	1.54349e+06	1.17924e+06	2.18322e+06	↑	0.53326	0.73618	0.565934	1.442
2623	356.316	-0.026591	0.0204072	855674	1.4287e+06	0	0	↓	0.11696	0.41292	0.653846	0.3447
2626	356.352	-0.00753584	-0.00992625	2.82018e+06	4.19416e+06	3.12997e+06	3.61873e+06	↓	0.87615	0.95001	0.576923	1.1101
2628	357.147	0.0325572	-0.0306767	1.51636e+06	2.57411e+06	6.81848e+06	5.2712e+06	↑	0.023854	0.19916	0.802198	3.6464
2632	357.172	-0.0154252	0.0250525	6.40074e+07	8.20139e+07	1.44024e+07	1.64956e+07	↓	0.06578	0.34683	0.78022	0.2315
2634	357.195	-0.00211268	0.0249067	518347	1.26607e+06	351502	929987	↓	0.83985	0.93286	0.516484	0.82729
2636	357.209	-0.013268	0.0160851	4.03385e+06	5.3653e+06	704271	1.21213e+06	↓	0.10074	0.41292	0.71978	0.24247
2642	357.238	-0.0223931	0.0189083	3.26818e+06	7.02425e+06	0	0	↓	0.19839	0.41292	0.615385	0.37029
2644	357.249	0.00564317	0.00990395	5.9953e+06	8.77321e+06	4046657	4.90588e+06	↑	0.93246	0.97228	0.505495	0.6834
2645	357.279	-0.0205058	0.0026683	699160	1.36307e+06	0	0	↓	0.18953	0.41292	0.615385	0.42495
2646	357.285	-0.00177451	0.0110224	627498	1.20249e+06	346187	915924	↓	0.62271	0.79959	0.549451	0.7611
2647	357.3	-0.000280012	0.0202282	393622	979453	290360	768221	↓	0.87266	0.94878	0.516484	0.86606
2650	357.336	-0.0191491	0.00212517	525749	1.00328e+06	0	0	↓	0.1867	0.41292	0.615385	0.48469
2651	357.348	-0.0216412	0.0234009	628562	1.20417e+06	0	0	↓	0.1872	0.41292	0.615385	0.47529
2654	358.15	0.0354087	-0.00629423	0	0	1335323	1.29516e+06	↑	0.0010371	0.030747	0.785714	4.1142
2656	358.176	0.00519312	0.0208862	7.25432e+06	1.17549e+07	2.35448e+06	3.00707e+06	↑	0.4826	0.69085	0.604396	0.35173
2657	358.19	0.00943355	0.0269196	847202	1.70059e+06	1.09313e+06	1.87205e+06	↑	0.76222	0.89567	0.538462	1.1696
2659	358.212	-0.0152786	0.00691098	514994	980415	0	0	↓	0.18635	0.41292	0.615385	0.49652
2662	358.242	-0.024613	0.0186665	750499	1.49746e+06	0	0	↓	0.19167	0.41292	0.615385	0.41322
2663	358.249	-0.00039721	0.0234447	484423	1.19553e+06	359078	950030	↓	0.8716	0.94878	0.516484	0.8683
2664	358.252	0.00274445	0.0184662	1.03869e+06	1.71325e+06	668184	1.14492e+06	↑	0.75493	0.89461	0.532967	0.73069
2666	358.27	-0.033926	0.0174726	998186	1.35464e+06	0	0	↓	0.064673	0.34683	0.692308	0.32865
2670	358.308	0.0133009	-0.0349406	3.93987e+06	5.69154e+06	8022219	1.10498e+07	↑	0.31098	0.5284	0.626374	1.9318
2673	358.98	0.0446716	0.0118954	8.9289e+06	2.99672e+07	2.87174e+08	4.6226e+08	↑	0.0077531	0.10502	0.835165	31.1
2684	359.21	-0.00807477	0.0171234	4.92e+06	9.73019e+06	3478936	5.99995e+06	↓	0.7447	0.88947	0.565934	0.73187
2685	359.219	-0.0126412	-0.0091823	3.44002e+06	8.06467e+06	1.75842e+06	2.31372e+06	↓	0.77835	0.90548	0.505495	0.54578
2686	359.225	0.0382775	0.0247145	175570	633028	2.47822e+06	3.98847e+06	↑	0.038072	0.26363	0.692308	4.5885
2688	359.24	-0.0203887	-0.0114607	475656	912910	0	0	↓	0.18741	0.41292	0.615385	0.4849
2690	359.254	-0.0332369	0.0136257	1.24202e+06	1.74141e+06	0	0	↓	0.066954	0.34683	0.692308	0.27472
2691	359.311	0.0113118	-0.0346009	483532	1.18073e+06	1.40968e+06	2.67069e+06	↑	0.38925	0.60658	0.565934	1.8665
2692	359.316	-0.00738742	0.0202317	2.94451e+06	3.40809e+06	1.96191e+06	2.47548e+06	↓	0.43647	0.6493	0.582418	0.71184
2698	359.983	0.0343104	0.0209408	185817	669972	1.56504e+07	2.4659e+07	↑	0.021721	0.184	0.692308	25.209
2699	359.988	0.0440016	0.0188132	0	0	2.4184e+07	5.87133e+07	↑	0.024196	0.20106	0.714286	38.647
2700	360.214	-0.0236949	0.0217877	815659	1.64588e+06	0	0	↓	0.19419	0.41292	0.615385	0.35208
2702	360.311	-0.00409547	0.0193782	382106	933387	264024	698541	↓	0.84566	0.93634	0.516484	0.83591
2704	360.324	-0.0267945	-0.0187158	407739356	4.55484e+08	4.54923e+08	5.89719e+08	↓	0.58373	0.7705	0.538462	1.117
2707	360.976	0.0443818	0.018986	0	0	2.6432e+07	4.18092e+07	↑	0.014294	0.15786	0.714286	13.448
2708	360.978	0.0442136	0.0267267	2.8246e+06	1.01842e+07	1.02114e+08	1.64215e+08	↑	0.021836	0.18408	0.747253	31.173
2714	361.167	-0.0245856	0.0188193	1.35048e+06	2.79659e+06	0	0	↓	0.19657	0.41292	0.615385	0.32925
2715	361.198	-0.0133753	-0.0195462	1.46178e+06	3.44587e+06	390941	1.03433e+06	↓	0.42873	0.64107	0.571429	0.42916
2716	361.204	-0.0152477	0.00685223	580666	1.10346e+06	0	0	↓	0.18608	0.41292	0.615385	0.51774
2717	361.21	-0.034034	0.0174023	1.19187e+06	1.65778e+06	0	0	↓	0.066745	0.34683	0.692308	0.27379
2719	361.243	-0.0172567	0.019376	2.38538e+06	3.40433e+06	755714	1.99943e+06	↓	0.20983	0.41831	0.648352	0.41683
2721	361.27	-0.0247932	0.0202802	3.31316e+06	6.41776e+06	0	0	↓	0.18863	0.41292	0.615385	0.44436
2727	361.321	-0.0208543	0.0133676	690524	1.33179e+06	0	0	↓	0.18819	0.41292	0.615385	0.44685
2729	361.344	-0.00335623	-0.0242202	1.11602e+07	1.25443e+07	2.31275e+07	2.95183e+07	↓	0.74611	0.89034	0.576923	2.0521
2733	361.981	0.028446	0.0201477	264098	952217	3.5269e+06	8.0952e+06	↑	0.16486	0.41292	0.604396	4.8577
2743	362.273	-0.0378158	0.0212074	1.31681e+06	1.54425e+06	0	0	↓	0.033859	0.25712	0.730769	0.24564
2745	362.303	0.0064161	-0.0373803	2.5398e+06	3.86469e+06	1.93043e+07	4.03542e+07	↑	0.21809	0.42483	0.648352	7.0084
2749	362.339	0.0193459	-0.0297314	2.01487e+06	3.0126e+06	8.71233e+06	1.40274e+07	↑	0.1266	0.41292	0.67033	3.9204
2753	362.974	0.0342874	0.0209382	178837	644805	1.3794e+07	2.15464e+07	↑	0.021613	0.18397	0.692308	23.123
2756	363.148	-0.0216905	0.0234266	844042	1.64282e+06	0	0	↓	0.18942	0.41292	0.615385	0.4237
2763	363.217	-0.0186909	0.0115368	873238	1.73557e+06	0	0	↓	0.19217	0.41292	0.615385	0.38076
2767	363.251	-0.00763995	-0.0248178	315504	770145	259468	686488	↓	0.90429	0.96337	0.516484	0.91645
2769	363.287	0.00931951	-0.0335719	379405	1.36796e+06	614277	1.06654e+06	↑	0.41351	0.62672	0.593407	1.2224
2772	363.311	0.0111758	0.0312514	693094	1.09937e+06	1174547	1.54784e+06	↑	0.51563	0.72307	0.582418	1.4626
2774	363.323	0.0141063	-0.0201033	886767	1.53439e+06	2.10684e+06	2.1101e+06	↑	0.1869	0.41292	0.686813	1.9757
2776	363.343	0.0158313	-0.0280172	207411	747832	1961214	4.03601e+06	↑	0.15447	0.41292	0.615385	3.3273
2783	364.216	-0.0391438	0.0199158	8165234	1.65215e+07	0	0	↓	0.025352	0.20672	0.769231	0.059412
2785	364.233	-0.0386019	0.0207819	1326554	1.66618e+06	0	0	↓	0.036519	0.26223	0.730769	0.25204
2788	364.282	-0.00880005	-0.00420312	351833	860925	421436	1.11502e+06	↓	0.9538	0.98036	0.505495	1.1041
2790	364.285	-0.0270091	-0.00328274	1.03762e+06	1.65421e+06	0	0	↓	0.11375	0.41292	0.653846	0.36415
2802	365.127	-0.0292442	0.022608	1.21882e+06	1.876e+06	0	0	↓	0.073004	0.35094	0.692308	0.25825
2807	365.166	0.0199745	0.031301	6.88715e+06	2.04001e+07	1.53729e+06	2.1981e+06	↑	0.81623	0.9212	0.604396	0.24901
2815	365.219	-0.0307353	0.0118266	1.01465e+06	1.4181e+06	0	0	↓	0.066098	0.34683	0.692308	0.29773
2820	365.266	-0.0156983	-0.019317	1.33167e+06	1.57381e+06	790530	1.38361e+06	↓	0.46354	0.67294	0.598901	0.69039
2823	365.291	-0.0302061	0.0151793	731625	1.15847e+06	0	0	↓	0.11299	0.41292	0.653846	0.40905
2824	365.303	0.00622809	-0.0237175	1.39207e+06	2.19062e+06	1.74939e+06	1.85987e+06	↑	0.5323	0.73602	0.593407	1.1778
2826	365.339	0.013407	-0.0286098	146934	529778	594707	1.02156e+06	↑	0.21814	0.42483	0.604396	1.7433
2829	366.17	-0.0216448	0.0234653	1.52712e+06	3.69221e+06	0	0	↓	0.20868	0.41713	0.615385	0.28619
2832	366.232	-0.0467292	0.0263825	7.84493e+07	1.4818e+08	0	0	↓	0.0038391	0.069785	0.846154	0.046865
2833	366.249	-0.0285366	0.0203076	1.57023e+06	2.60937e+06	0	0	↓	0.11711	0.41292	0.653846	0.33107
2836	366.275	-0.0284165	0.0167219	683661	1.08242e+06	0	0	↓	0.11301	0.41292	0.653846	0.40381
2837	366.3	0.0191501	-0.0113298	559336	1.10738e+06	1.68144e+06	2.16337e+06	↑	0.22936	0.43646	0.637363	2.2428
2841	367.163	0.00266742	0.0371915	4.89665e+06	1.08822e+07	1.03625e+06	1.31996e+06	↑	0.59055	0.7754	0.538462	0.24423
2844	367.216	0.0208385	0.0354573	1.50505e+06	2.78423e+06	4270018	6.82021e+06	↑	0.23295	0.4398	0.642857	2.4397
2845	367.217	-0.000230295	0.023439	756278	1.878e+06	685764	1.81436e+06	↓	0.948	0.98001	0.505495	0.9574
2849	367.235	-0.0427591	0.0234615	9.6351e+06	1.48782e+07	0	0	↓	0.0097843	0.12195	0.807692	0.079706
2851	367.252	-0.00553097	0.0220112	2.76163e+06	3.65625e+06	739506	1.27905e+06	↓	0.26116	0.47384	0.642857	0.35276
2852	367.259	-0.0300439	0.0261549	889314	1.19169e+06	0	0	↓	0.063951	0.34683	0.692308	0.34436
2855	367.282	0.0108995	-0.0272266	792284	1.27733e+06	1.50512e+06	1.48487e+06	↑	0.27051	0.48415	0.642857	1.5752
2856	367.296	-0.0376737	0.0197335	3.43893e+06	5.01338e+06	0	0	↓	0.04151	0.26927	0.730769	0.14491
2859	367.332	-0.0248802	0.02086	4.58271e+06	1.14515e+07	0	0	↓	0.14161	0.41292	0.653846	0.15548
2869	368.219	-3.81203e-05	0.0159176	399469	978892	618640	1.63677e+06	↓	0.87023	0.94856	0.505495	1.2794
2873	368.28	-0.022943	0.0094846	545094	1.04496e+06	0	0	↓	0.18735	0.41292	0.615385	0.46531
2875	368.291	-0.0231584	0.0112702	717283	1.43719e+06	0	0	↓	0.19269	0.41292	0.615385	0.38076
2878	368.316	0.00355849	0.0137754	1.81893e+06	2.77347e+06	3.02718e+06	4.1983e+06	↑	0.63254	0.80669	0.549451	1.5618
2884	369.141	0.0382282	0.0247103	161917	583799	1.94493e+06	2.6297e+06	↑	0.034878	0.25835	0.692308	3.9699
2886	369.162	-0.017581	0.030744	3.52837e+06	7.49313e+06	363973	962982	↓	0.19311	0.41292	0.648352	0.20842
2889	369.183	-0.0161709	0.00520162	1.53018e+06	1.91308e+06	268156	709474	↓	0.12329	0.41292	0.692308	0.34055
2892	369.199	0.0152174	-0.0431241	1.38187e+06	3.38162e+06	5.3298e+06	6.88042e+06	↑	0.1336	0.41292	0.659341	2.2441
2896	369.209	-0.0152422	0.0067699	1.21845e+06	2.37497e+06	0	0	↓	0.18957	0.41292	0.615385	0.4222
2897	369.215	0.0125392	0.0276661	592567	1.44663e+06	961644	1.70748e+06	↑	0.57285	0.76307	0.565934	1.2942
2899	369.231	-0.0111643	0.0305504	2.8531e+08	2.72767e+08	1.16031e+08	1.08535e+08	↓	0.33416	0.55115	0.642857	0.40683
2903	369.275	-0.0274886	0.0193329	3.44463e+06	6.61289e+06	0	0	↓	0.12581	0.41292	0.653846	0.25575
2904	369.297	0.0165675	-0.0169261	1.05576e+06	1.47516e+06	2.11042e+06	1.56526e+06	↑	0.15514	0.41292	0.67033	1.7285
2909	369.347	-0.0248651	0.0209453	6.62136e+06	1.64958e+07	0	0	↓	0.14067	0.41292	0.653846	0.11223
2911	369.351	-0.0287627	0.0233593	1.02801e+08	1.09455e+08	3.29074e+06	5.03052e+06	↓	0.018425	0.16841	0.791209	0.034105
2913	370.147	0.0440195	0.0187667	0	0	3.20141e+07	7.54867e+07	↑	0.022076	0.1852	0.714286	30.978
2924	370.212	-0.0249529	0.00972725	584574	1.11524e+06	0	0	↓	0.18666	0.41292	0.615385	0.48465
2931	370.235	0.0101553	0.0358224	3.19994e+07	4.21009e+07	1.91517e+07	1.92264e+07	↑	0.99056	0.9938	0.549451	0.60343
2936	370.278	-0.0276307	0.0189883	1.34435e+06	2.22653e+06	0	0	↓	0.11671	0.41292	0.653846	0.33563
2939	370.332	0.0164177	0.0174078	1.57243e+06	2.33727e+06	2.73174e+06	3.07447e+06	↑	0.40503	0.62107	0.604396	1.6014
2944	371.101	0.0126127	0.0171693	889705	1.77698e+06	1.70906e+06	3.77938e+06	↑	0.74805	0.89148	0.527473	1.6831
2949	371.163	0.0339425	-0.0272856	1.65792e+06	2.46277e+06	9.86538e+06	5.72913e+06	↑	0.0029743	0.058316	0.89011	5.1466
2950	371.174	-0.0237873	0.0213456	634287	1.25346e+06	0	0	↓	0.19101	0.41292	0.615385	0.40677
2952	371.188	-0.0355404	0.0159343	3.48572e+06	4.23837e+06	499762	1.32225e+06	↓	0.013123	0.14772	0.791209	0.23268
2955	371.224	0.0189784	0.00946416	1.75529e+07	3.06421e+07	4.51352e+06	4.92847e+06	↑	0.789	0.91244	0.505495	0.27295
2957	371.228	0.0376071	0.0193403	151532	546357	3.06445e+06	4.78509e+06	↑	0.029599	0.23802	0.692308	6.385
2958	371.235	-0.0191076	0.0194856	632042	1.27826e+06	0	0	↓	0.19305	0.41292	0.615385	0.43369
2959	371.238	0.0263474	0.0328234	1.50581e+06	3.05415e+06	1.73174e+06	1.7393e+06	↑	0.38285	0.60257	0.615385	1.0387
2964	371.264	-0.00735106	0.0197495	2929677	4.00786e+06	1.3823e+06	2.73288e+06	↓	0.39075	0.60772	0.60989	0.54253
2969	371.316	-0.00550797	-0.0120591	1.23092e+08	1.58846e+08	2.72737e+07	2.88197e+07	↓	0.26914	0.48273	0.692308	0.22274
2970	371.327	0.0278328	0.0186177	558694	1.06858e+06	3.63793e+06	3.62583e+06	↑	0.0094676	0.11886	0.824176	4.1985
2976	371.363	-0.0336894	0.0247553	9.5029e+06	2.03231e+07	0	0	↓	0.049069	0.30472	0.730769	0.10942
2980	372.143	0.022126	0.0170576	312264	1.12589e+06	3.57251e+06	8.31224e+06	↑	0.18799	0.41292	0.604396	4.8581
2982	372.166	0.0468257	0.000708476	0	0	1.59511e+06	1.10832e+06	↑	4.1306e-05	0.015916	0.857143	4.3225
2988	372.228	-0.022389	0.0234018	4.70314e+06	5.66647e+06	772841	1.35376e+06	↓	0.052876	0.32118	0.758242	0.21509
2994	372.275	-0.0303769	0.0186444	1.10514e+06	1.92635e+06	0	0	↓	0.12056	0.41292	0.653846	0.33252
3000	372.319	0.0138678	-0.00148061	5.61673e+07	1.45953e+08	5.00211e+06	5.61778e+06	↑	0.70127	0.85494	0.549451	0.089832
3004	372.347	0.0335334	-0.0173785	2.60709e+06	4.10802e+06	3.37457e+06	1.97549e+06	↑	0.15287	0.41292	0.659341	1.2002
3021	373.224	0.0159589	0.0386556	2.50634e+06	3.60056e+06	1.76163e+06	1.76887e+06	↑	0.88659	0.95722	0.505495	0.70227
3022	373.225	-0.0132545	-0.025989	1.17664e+06	1.61299e+06	811833	1.38861e+06	↓	0.65591	0.82402	0.56044	0.77642
3023	373.226	0.020101	0.0297503	1.61123e+06	3.93573e+06	1575636	1.98151e+06	↑	0.5163	0.72307	0.604396	0.90063
3030	373.322	-0.0106227	0.00479395	1.56564e+06	2.66846e+06	695027	1.1893e+06	↓	0.52199	0.7289	0.582418	0.55385
3031	373.344	0.0094276	-0.0335083	217684	784870	540697	923418	↑	0.32473	0.54173	0.593407	1.4309
3035	374.211	0.00745487	-0.00479837	2.88532e+06	3.23987e+06	3698346	3.72197e+06	↑	0.55917	0.75289	0.593407	1.2434
3038	374.254	-0.028559	0.002081	3.3009e+06	3.55388e+06	1.01624e+06	1.93111e+06	↓	0.090118	0.40952	0.714286	0.37907
3039	374.269	-0.0412171	0.0255734	1.23373e+06	1.21017e+06	0	0	↓	0.014775	0.15818	0.769231	0.27376
3041	374.288	-0.0433823	0.0219758	1.77345e+06	1.83654e+06	0	0	↓	0.016009	0.15866	0.769231	0.23313
3042	374.303	0.00331035	-0.0235173	6.66496e+06	8.52373e+06	2.76717e+07	5.43882e+07	↑	0.36625	0.58649	0.626374	4.0946
3045	374.363	0.00374121	-0.0242357	697396	1.4494e+06	1.41909e+06	1.9174e+06	↑	0.35726	0.57606	0.593407	1.6591
3050	375.175	-0.00655397	0.0209188	947328	1.83984e+06	767871	2.0316e+06	↓	0.7526	0.894	0.527473	0.91188
3057	375.214	0.00673434	-0.0398457	1475590	4.52143e+06	942038	1.61328e+06	↑	0.7973	0.91403	0.565934	0.68972
3064	375.249	-0.0236364	0.0173757	671284	1.29758e+06	0	0	↓	0.18826	0.41292	0.615385	0.4636
3065	375.251	-0.00257004	-0.0115568	528792	1.03386e+06	523695	1.38557e+06	↓	0.82336	0.92337	0.527473	1.0344
3069	375.259	0.0131261	0.0035652	7.91873e+06	1.54143e+07	5.8428e+06	8.74245e+06	↑	0.6019	0.78382	0.587912	0.73373
3071	375.289	-0.0240834	0.0111784	514104	984437	0	0	↓	0.18712	0.41292	0.615385	0.48347
3073	375.306	0.0243424	-0.0430993	1148081	2.28514e+06	5.91673e+06	1.23611e+07	↑	0.18117	0.41292	0.637363	4.0914
3075	375.323	0.0151808	-0.043164	809513	2.11115e+06	2.92349e+06	3.70209e+06	↑	0.14148	0.41292	0.648352	2.3829
3076	375.36	0.0163907	-0.0426165	1.2071e+06	2.16927e+06	2.70788e+06	3.13997e+06	↑	0.23951	0.44699	0.642857	1.9529
3079	376.174	0.0222117	0.0170977	148535	535551	982517	1.79606e+06	↑	0.16279	0.41292	0.615385	2.4917
3081	376.203	0.00481645	-0.0303919	399962	1.02591e+06	285845	756276	↑	0.87651	0.95001	0.505495	0.84477
3085	376.222	0.00693423	0.020689	3.80527e+06	6.57627e+06	5.50714e+06	8.4237e+06	↑	0.7306	0.87802	0.538462	1.4066
3087	376.259	-0.00340029	0.00624661	4.4281e+06	6.31857e+06	2.47374e+06	5.3068e+06	↓	0.4506	0.65965	0.598901	0.60635
3088	376.263	-0.00042711	0.0227009	1.70462e+06	2.59726e+06	1.02793e+06	1.89078e+06	↓	0.61206	0.79115	0.571429	0.68485
3090	376.298	0.00082155	-0.0203821	27408930	4.23893e+07	2.91834e+07	2.3424e+07	↑	0.58845	0.77381	0.593407	1.0636
3093	376.319	-0.0230106	-0.0185943	15393352	1.41643e+07	4.08905e+07	7.09985e+07	↓	0.98293	0.99232	0.56044	2.6586
3108	377.257	-0.00479699	0.0187604	1.21379e+06	1.81114e+06	914116	1.64859e+06	↓	0.71302	0.86464	0.549451	0.81896
3109	377.263	0.00461737	0.00655582	641715	1.25066e+06	832635	1.50114e+06	↑	0.78953	0.91244	0.538462	1.176
3110	377.265	-0.021677	0.0234	527883	1.00801e+06	0	0	↓	0.18676	0.41292	0.615385	0.49661
3112	377.301	0.0304405	-0.0206824	5.00796e+06	9.66261e+06	6.90823e+06	4.82101e+06	↑	0.10208	0.41292	0.725275	1.3176
3113	377.303	-0.00330064	-0.0243402	6.83322e+06	1.15504e+07	7.04719e+06	8.32942e+06	↓	0.89276	0.95722	0.543956	1.0335
3115	377.318	0.00286412	-0.0219867	368955	908658	967438	1.75027e+06	↑	0.40458	0.62092	0.576923	1.7492
3117	377.322	0.0193599	-0.0360512	1.88881e+06	3.29692e+06	8.51803e+06	1.57519e+07	↑	0.19127	0.41292	0.631868	4.0335
3118	377.326	0.00733528	0.0207823	1.2068e+06	2.16297e+06	761096	1.30329e+06	↑	0.77127	0.90208	0.532967	0.72005
3119	377.339	-0.00210628	-0.0408842	1.33175e+06	2.14154e+06	2.47467e+06	3.16257e+06	↓	0.53696	0.73895	0.571429	1.7084
3121	378.162	0.00958444	-0.033396	316482	1.14109e+06	1.60572e+06	2.74912e+06	↑	0.18198	0.41292	0.615385	2.0385
3124	378.195	-0.0273076	0.0182587	2.12176e+06	3.93308e+06	0	0	↓	0.12689	0.41292	0.653846	0.19493
3127	378.236	-0.0279457	0.0182977	1103283	1.58375e+06	0	0	↓	0.067442	0.34683	0.692308	0.32253
3132	378.3	-0.0343579	0.00743275	1.12559e+06	1.31694e+06	0	0	↓	0.033889	0.25712	0.730769	0.29094
3142	379.143	0.00762822	0.0305755	618663	1.20896e+06	1.16872e+06	2.07784e+06	↑	0.62356	0.80008	0.549451	1.5776
3148	379.198	-0.0237653	0.0212978	462088	879004	0	0	↓	0.18624	0.41292	0.615385	0.50208
3151	379.22	-0.0238176	0.021287	1.21158e+06	2.49332e+06	0	0	↓	0.19457	0.41292	0.615385	0.38447
3155	379.282	0.00691401	-0.0291707	864228	1.40761e+06	1.75651e+06	1.72354e+06	↑	0.24222	0.45014	0.642857	1.6891
3158	379.318	-0.0139944	-0.0261722	3.87809e+06	5.56957e+06	4.61541e+06	5.99343e+06	↓	0.86734	0.94712	0.505495	1.2018
3161	380.188	-0.022279	0.0187353	1358167	2.66785e+06	0	0	↓	0.19001	0.41292	0.615385	0.44046
3164	380.211	-0.0289746	0.0168472	4.55675e+06	9.8722e+06	0	0	↓	0.14097	0.41292	0.653846	0.094742
3167	380.277	0.0132546	-0.0491621	1.42636e+06	2.75684e+06	7.69392e+06	1.40516e+07	↑	0.20356	0.41376	0.615385	3.8076
3171	380.322	0.00519318	-0.0350144	478373	1.22423e+06	512384	1.35564e+06	↑	0.9872	0.99232	0.505495	1.0456
3179	381.214	-0.0300231	0.0262622	1.28109e+06	1.90808e+06	0	0	↓	0.069317	0.34683	0.692308	0.25153
3184	381.236	-0.0284026	0.00585665	1.16774e+06	2.06744e+06	0	0	↓	0.12147	0.41292	0.653846	0.29719
3185	381.261	-0.0184552	0.0056442	1568314	1.83941e+06	942741	1.66879e+06	↓	0.46323	0.67294	0.587912	0.69526
3186	381.267	0.0128905	0.0233871	2.7774e+06	5.03949e+06	1.70836e+06	2.32062e+06	↑	0.97593	0.99193	0.516484	0.63753
3189	381.28	0.014402	-0.027786	143995	519180	1.34376e+06	2.73291e+06	↑	0.15269	0.41292	0.615385	3.2909
3190	381.297	0.0221174	-0.0170911	7.27011e+06	1.07558e+07	1.09224e+07	9.56094e+06	↑	0.28503	0.50313	0.642857	1.4702
3191	381.311	-0.00984912	-0.00783153	2.30253e+06	3.79571e+06	764129	1.37721e+06	↓	0.45255	0.66139	0.593407	0.40873
3200	382.204	-0.027209	0.0176842	1.16596e+07	2.61424e+07	0	0	↓	0.13434	0.41292	0.653846	0.15821
3204	382.226	-0.0223476	0.0190253	6.17538e+06	1.35605e+07	0	0	↓	0.20317	0.41376	0.615385	0.25416
3206	382.295	-0.0285137	0.0204684	869301	1.47391e+06	0	0	↓	0.11808	0.41292	0.653846	0.35679
3207	382.301	0.00910351	-0.0358901	1.4566e+06	2.30239e+06	2.25033e+06	2.351e+06	↑	0.41895	0.63241	0.604396	1.4262
3216	383.188	-0.0083075	0.0258134	790375	1.56425e+06	497974	1.31751e+06	↓	0.67914	0.83824	0.549451	0.77801
3218	383.207	-0.0210934	0.0133362	693274	1.40544e+06	0	0	↓	0.19311	0.41292	0.615385	0.41385
3219	383.208	-0.00576776	0.0318399	2.00681e+06	3.38531e+06	607639	1.03776e+06	↓	0.42214	0.63558	0.604396	0.40134
3220	383.21	5.9815e-05	0.0321016	1.03813e+06	1.70373e+06	691782	1.21889e+06	↑	0.77129	0.90208	0.532967	0.7403
3222	383.224	-0.0153385	0.00699549	1.65947e+06	3.23207e+06	0	0	↓	0.1891	0.41292	0.615385	0.45253
3223	383.23	-0.0226371	0.0171391	1.69477e+06	3.28333e+06	0	0	↓	0.18877	0.41292	0.615385	0.43635
3225	383.247	-0.0237697	0.021317	757728	1.45217e+06	0	0	↓	0.18731	0.41292	0.615385	0.46622
3226	383.252	-0.0287293	0.0215485	1.56576e+06	2.96677e+06	0	0	↓	0.12501	0.41292	0.653846	0.29581
3230	383.291	-0.0234456	0.0171797	3.28395e+06	7.41806e+06	0	0	↓	0.21119	0.41839	0.615385	0.16264
3232	383.327	-0.029378	0.0149179	733070	1.15983e+06	0	0	↓	0.11301	0.41292	0.653846	0.38085
3245	384.255	-0.0296416	0.00322226	765916	1.23583e+06	0	0	↓	0.11501	0.41292	0.653846	0.37433
3246	384.265	-0.0101621	-0.00254326	675638	1.36976e+06	550156	1.45558e+06	↓	0.76206	0.89567	0.538462	0.90778
3249	384.286	-0.0256207	0.0156282	528089	1.0166e+06	0	0	↓	0.18777	0.41292	0.615385	0.47371
3250	384.294	-0.0240525	0.00823922	763337	1.52498e+06	0	0	↓	0.19173	0.41292	0.615385	0.43571
3253	384.311	0.0139271	0.00593529	189835	684460	738879	1.27995e+06	↑	0.228	0.43483	0.604396	1.7626
3254	384.347	-0.0285616	0.0219184	3.51702e+06	5.82728e+06	272113	719943	↓	0.06814	0.34683	0.736264	0.16211
3258	385.169	0.000751678	0.0146687	1.28463e+06	2.42714e+06	793306	1.36616e+06	↑	0.79474	0.91308	0.521978	0.69497
3262	385.19	-0.0237467	0.0212932	538935	1.03172e+06	0	0	↓	0.1871	0.41292	0.615385	0.48078
3263	385.204	-0.00421002	0.0188879	5.89442e+07	7.7952e+07	1.45225e+07	1.74084e+07	↓	0.26618	0.47984	0.692308	0.25
3264	385.226	0.00379434	0.0223494	2.38716e+06	4.06368e+06	1.88264e+06	2.42346e+06	↑	0.9865	0.99232	0.516484	0.81163
3272	385.28	0.0222433	0.0219963	4.00934e+06	8.45228e+06	3668871	5.99029e+06	↑	0.69165	0.84632	0.56044	0.89038
3273	385.292	-0.00412276	-0.0181106	1312239	1.29263e+06	2.47498e+06	2.39952e+06	↓	0.44476	0.65458	0.659341	1.7644
3276	385.331	0.00981916	0.0228871	453626	1.16736e+06	666725	1.1388e+06	↑	0.58647	0.77237	0.565934	1.1992
3277	385.347	0.0281315	0.0129746	0	0	481078	1.27281e+06	↑	0.17957	0.41292	0.571429	1.5714
3286	386.207	0.0221112	0.0143321	6.23058e+06	1.41224e+07	3.05763e+06	3.83697e+06	↑	0.76273	0.89567	0.56044	0.50597
3288	386.221	0.0278651	0.0284444	550157	1.35458e+06	1.54774e+06	1.97625e+06	↑	0.19619	0.41292	0.637363	1.8189
3290	386.265	-0.0303172	0.0189432	874729	1.48296e+06	0	0	↓	0.11833	0.41292	0.653846	0.36063
3294	386.281	0.0208855	0.0200565	162293	585154	631457	1.07847e+06	↑	0.22425	0.43219	0.615385	1.6906
3298	386.326	0.00436034	-0.0208198	6.73449e+07	1.66673e+08	2.25587e+07	3.2785e+07	↑	0.89367	0.95722	0.516484	0.33646
3303	387.151	0.0252563	0.0197184	381909	1.37699e+06	1535460	2.62362e+06	↑	0.21807	0.42483	0.615385	1.7287
3306	387.18	0.0445823	0.0189786	0	0	1.76466e+06	2.93186e+06	↑	0.012623	0.14422	0.714286	5.2315
3307	387.184	-0.00362407	0.0198879	966168	2.07327e+06	286473	757937	↓	0.5045	0.71169	0.56044	0.49443
3308	387.193	-0.00116121	0.00345732	5.83013e+06	8.84581e+06	2.39462e+06	2.50315e+06	↓	0.66326	0.82848	0.571429	0.42624
3310	387.201	0.014632	-0.0215797	0	0	649758	1.11179e+06	↑	0.044347	0.28346	0.642857	2.2216
3312	387.205	0.0203514	0.0297507	961622	2.3473e+06	1.35495e+06	1.90092e+06	↑	0.4005	0.61684	0.604396	1.2075
3316	387.242	0.00308713	0.0185121	3.74665e+06	7.63244e+06	2.70809e+06	4.6269e+06	↑	0.9571	0.98186	0.510989	0.7589
3317	387.269	0.00568032	0.0295281	613699	1.17625e+06	800025	1.37002e+06	↑	0.77078	0.90208	0.527473	1.168
3318	387.277	0.00281389	0.0270863	753717	1.47429e+06	702178	1.22178e+06	↑	0.9352	0.97312	0.505495	0.93072
3321	387.33	-0.0181865	-0.00577868	9.78897e+06	2.21654e+07	5.13229e+06	8.34953e+06	↓	0.61511	0.79222	0.549451	0.54252
3333	388.196	-0.0192576	0.00233759	897978	1.99649e+06	0	0	↓	0.20237	0.41376	0.615385	0.37699
3337	388.245	0.0121306	0.0277062	599866	1.47169e+06	566016	970074	↑	0.77502	0.90325	0.543956	0.9096
3339	388.254	0.00999302	0.025285	355170	875881	1.08997e+06	2.12204e+06	↑	0.38751	0.60568	0.576923	1.9824
3340	388.282	0.0207739	-0.0214298	436832	1.13992e+06	3.58788e+06	8.51912e+06	↑	0.30679	0.52534	0.576923	5.1347
3345	388.342	0.0102276	-0.0211467	2.8079e+06	5.62621e+06	2.26724e+06	3.14576e+06	↑	0.65239	0.82137	0.576923	0.78995
3346	388.355	0.0177296	-0.0401703	2.59738e+06	4.80569e+06	5.15411e+06	7.96767e+06	↑	0.35315	0.57113	0.620879	1.8388
3352	389.198	-0.00254134	0.0173196	8591040	1.32382e+07	2.5051e+06	3.13876e+06	↓	0.34596	0.56204	0.626374	0.31618
3354	389.23	0.00938758	-0.0335233	352086	1.26946e+06	791913	1.40032e+06	↑	0.34139	0.55989	0.593407	1.4686
3355	389.235	-0.0151307	0.00662025	551074	1.08722e+06	0	0	↓	0.1905	0.41292	0.615385	0.45235
3357	389.275	0.00361823	0.0188252	3.66964e+06	6.26518e+06	2.4961e+06	4.82761e+06	↑	0.77939	0.90608	0.532967	0.73422
3358	389.277	-0.0172317	-0.0106407	1.01457e+06	2.07185e+06	0	0	↓	0.1938	0.41292	0.615385	0.39938
3360	389.301	-0.0258159	0.0162573	659722	1.03656e+06	0	0	↓	0.11226	0.41292	0.653846	0.41009
3363	389.339	0.0152908	-0.0374404	310891	1.12093e+06	1.11747e+06	1.42678e+06	↑	0.11112	0.41292	0.659341	1.8819
3364	389.346	-0.0155297	-0.00411379	1.51305e+06	2.90888e+06	316453	837255	↓	0.33945	0.55724	0.593407	0.36669
3365	389.358	0.00295792	-0.0423166	830457	1.41634e+06	1.18488e+06	2.2191e+06	↑	0.87603	0.95001	0.510989	1.3326
3367	389.375	0.00433647	-0.0416643	536840	1.05669e+06	1.48875e+06	2.06938e+06	↑	0.26259	0.47457	0.626374	2.0711
3371	390.198	-0.0242185	0.0121524	1900692	4.37026e+06	0	0	↓	0.13936	0.41292	0.653846	0.23728
3372	390.202	-0.0340813	0.0209665	1.6153e+06	2.71223e+06	0	0	↓	0.078409	0.36682	0.692308	0.20802
3374	390.278	-0.00520744	0.0263722	681302	1.35591e+06	290772	769310	↓	0.5648	0.7562	0.549451	0.6353
3377	390.298	0.0166856	-0.0422356	2.00161e+06	3.31611e+06	1.26295e+07	2.71178e+07	↑	0.19783	0.41292	0.598901	4.9759
3378	390.313	0.00470617	-0.00737672	1.3573e+06	3.09329e+06	1.17399e+06	1.51874e+06	↑	0.63112	0.80623	0.582418	0.84377
3385	391.164	0.00112714	-0.0212227	3.56118e+06	6.85185e+06	2.48205e+06	3.75392e+06	↑	0.90956	0.96553	0.505495	0.7188
3397	391.272	-0.000271992	0.02343	353450	877707	322110	852224	↓	0.94984	0.98028	0.505495	0.95979
3399	391.284	0.0100247	0.00663822	9.01199e+07	7.51397e+07	122346016	1.25908e+08	↑	0.85891	0.9449	0.505495	1.3551
3401	391.301	0.0221526	-0.0135214	201811	727640	2.69009e+06	6.00174e+06	↑	0.15121	0.41292	0.615385	4.4667
3406	391.342	0.00770699	0.0294432	687692	1.36801e+06	682143	1.17025e+06	↑	0.89265	0.95722	0.516484	0.97272
3407	391.355	0.0365746	-0.00758062	1.25498e+06	1.70554e+06	3.62398e+06	2.03488e+06	↑	0.0090965	0.11586	0.78022	2.4378
3412	392.195	-0.0222385	0.0160911	902103	2.20298e+06	0	0	↓	0.21171	0.41839	0.615385	0.31918
3414	392.222	-0.0101528	-0.0158461	836779	1.11314e+06	985619	1.71235e+06	↓	0.92318	0.96947	0.505495	1.1742
3417	392.288	0.0274188	0.00134692	1.584e+07	1.77005e+07	2.77346e+07	2.92253e+07	↑	0.25828	0.47045	0.615385	1.7264
3418	392.293	0.012477	-0.0348384	452472	1.15003e+06	860803	1.59029e+06	↑	0.51627	0.72307	0.565934	1.4545
3421	392.314	0.0194542	-0.0316427	3.53984e+06	6.12095e+06	2.39019e+07	4.7155e+07	↑	0.074376	0.35364	0.692308	6.3309
3427	393.083	0.0155809	-0.0281023	548051	1.97602e+06	925581	1.59642e+06	↑	0.40633	0.62251	0.593407	1.2404
3432	393.198	0.0109635	0.0278016	7.92863e+06	2.36293e+07	1204200	2.25174e+06	↑	0.89589	0.95722	0.543956	0.18863
3433	393.21	0.0264961	0.0147875	1.62723e+06	1.99865e+06	9.54788e+06	1.03247e+07	↑	0.014711	0.15818	0.807692	5.1973
3437	393.273	-0.0225053	0.0187653	590818	1.12852e+06	0	0	↓	0.1868	0.41292	0.615385	0.49647
3439	393.286	0.00518187	-0.0165024	4.15717e+06	9.70348e+06	1.75279e+06	2.21368e+06	↑	0.98644	0.99232	0.527473	0.45701
3441	393.291	0.0368961	0.027279	349275	1.25933e+06	2.58744e+06	3.49204e+06	↑	0.053602	0.32327	0.681319	2.7793
3444	393.298	0.0167026	-0.00761074	1.18437e+08	1.03774e+08	1.13462e+08	1.4083e+08	↑	0.89602	0.95722	0.527473	0.95681
3448	393.317	0.021603	-0.0313772	535680	1.3093e+06	4.91933e+06	1.07898e+07	↑	0.15281	0.41292	0.626374	5.7835
3449	393.334	-0.0162275	-0.0300498	1.5454e+06	1.95424e+06	980784	1.77185e+06	↓	0.4141	0.62672	0.582418	0.72719
3454	394.167	-0.0409933	0.0190485	2.32779e+06	3.06994e+06	0	0	↓	0.021017	0.18246	0.769231	0.18322
3463	394.261	0.00708262	-0.029867	899944	2.29118e+06	560193	1.48213e+06	↑	0.82705	0.92549	0.516484	0.78822
3466	394.289	-0.0142513	-0.0184056	915420	2.2314e+06	0	0	↓	0.21171	0.41839	0.615385	0.32244
3471	394.301	-0.00634428	-0.0254195	5.22019e+07	9.3011e+07	2.18892e+07	3.38775e+07	↓	0.67821	0.83824	0.565934	0.42252
3474	394.329	0.00965744	-0.0446678	981777	2.04105e+06	5.69772e+06	1.17054e+07	↑	0.37533	0.59505	0.56044	4.3004
3483	395.185	-0.0237864	0.0213007	821337	1.58531e+06	0	0	↓	0.18812	0.41292	0.615385	0.48205
3484	395.195	-0.00971863	0.0251287	4.22164e+06	1.19108e+07	466412	1.23401e+06	↓	0.50157	0.70927	0.549451	0.17497
3488	395.252	-0.02359	0.0121118	662812	1.346e+06	0	0	↓	0.1933	0.41292	0.615385	0.41932
3491	395.283	-0.00882439	0.0225242	2.42919e+06	3.34437e+06	1140198	1.94892e+06	↓	0.4402	0.65208	0.60989	0.53875
3496	395.302	-0.0118038	-0.00685115	491269	1.29209e+06	441707	1.16865e+06	↓	0.96484	0.98641	0.505495	0.94577
3497	395.304	-0.00873208	-0.0258726	1.89125e+06	2.09749e+06	2254852	3.75812e+06	↓	0.82316	0.92337	0.538462	1.1963
3500	395.313	-0.00585332	-0.0309716	1.18147e+06	1.4164e+06	957226	1.20614e+06	↓	0.81336	0.91954	0.538462	0.84719
3502	395.327	-0.0308694	0.0253474	1.47542e+06	2.064e+06	0	0	↓	0.066914	0.34683	0.692308	0.29574
3505	395.363	-0.0422368	0.0244818	2.71463e+06	2.52093e+06	0	0	↓	0.0063352	0.097251	0.807692	0.18692
3507	395.388	-0.0101152	0.0290456	949918	1.5504e+06	280174	741270	↓	0.3507	0.56769	0.604396	0.50462
3508	396.172	0.0128807	-0.0435439	510569	1.31299e+06	2191223	3.13972e+06	↑	0.14486	0.41292	0.648352	2.799
3509	396.183	-0.0412148	0.0258869	4.20494e+06	6.53718e+06	0	0	↓	0.025284	0.20672	0.769231	0.12765
3513	396.206	-0.0226104	0.0170961	744142	1.48602e+06	0	0	↓	0.19261	0.41292	0.615385	0.37673
3521	396.311	-0.0161887	0.0136632	208339	751177	0	0	↓	0.47803	0.68599	0.538462	0.76471
3526	396.395	0.0222701	-0.0130919	195633	705365	897173	1.59626e+06	↑	0.20551	0.41502	0.604396	1.9535
3529	397.136	0.0442484	0.0292743	150008	540861	7.79941e+06	9.95271e+06	↑	0.0034446	0.064633	0.769231	15.62
3531	397.172	0.0381213	0.024696	177665	640580	1.68753e+06	2.31738e+06	↑	0.042148	0.27161	0.692308	3.2306
3535	397.193	0.00060424	0.0405582	7.83965e+06	1.73087e+07	1.22988e+06	1.58243e+06	↑	0.40173	0.61764	0.593407	0.18222
3536	397.194	-0.0191811	0.0191775	2.61234e+06	7.11744e+06	0	0	↓	0.2239	0.43219	0.615385	0.24558
3540	397.23	0.0132469	-0.0492267	1621763	3.39802e+06	5.63679e+06	7.68492e+06	↑	0.22523	0.43275	0.626374	2.8314
3545	397.24	-0.0198595	-0.00319899	4.11061e+06	6.53877e+06	397352	1.05129e+06	↓	0.12508	0.41292	0.681319	0.18298
3548	397.262	0.0126816	0.0250671	1.83789e+06	2.78247e+06	1481059	1.95124e+06	↑	0.99095	0.9938	0.505495	0.82115
3550	397.271	0.0141625	-0.0134578	393065	963372	908843	2.40457e+06	↑	0.75958	0.89567	0.505495	1.6598
3554	397.306	-0.0337002	0.0161775	1.54774e+06	2.15438e+06	0	0	↓	0.066426	0.34683	0.692308	0.26011
3559	397.329	0.015057	-0.0432169	460172	1.15532e+06	1.11726e+06	1.43107e+06	↑	0.23055	0.43711	0.626374	1.6901
3561	397.379	-0.0256289	0.0169553	1.42495e+06	2.61764e+06	0	0	↓	0.12677	0.41292	0.653846	0.23983
3576	398.233	0.0157505	-0.0280635	183628	662080	952303	1.6336e+06	↑	0.17947	0.41292	0.615385	2.0715
3577	398.241	0.0175822	-0.0236583	1.04797e+07	2.13447e+07	9.81321e+06	8.63651e+06	↑	0.42408	0.63794	0.637363	0.92762
3578	398.243	-0.0152356	0.00672414	765808	1.52657e+06	0	0	↓	0.19248	0.41292	0.615385	0.37728
3595	399.19	-0.00905848	0.0258575	3781815	9.99735e+06	384029	1.01605e+06	↓	0.40903	0.62446	0.56044	0.20138
3604	399.219	-0.0151211	0.0065574	798742	1.61412e+06	0	0	↓	0.19282	0.41292	0.615385	0.40965
3607	399.242	-0.00169931	0.0218997	3.71192e+06	6.28395e+06	940187	1.6147e+06	↓	0.41594	0.62895	0.582418	0.32258
3609	399.245	0.0046175	-0.0360782	2.57326e+06	4.77717e+06	2.06824e+06	1.99213e+06	↑	0.74062	0.88684	0.587912	0.80312
3611	399.251	-0.0068658	-0.0236218	2.9037e+06	4.8827e+06	3.80123e+06	8.11497e+06	↓	0.96684	0.98641	0.505495	1.2763
3613	399.272	0.0247678	-0.00387071	153514	553504	1.45618e+06	2.92961e+06	↑	0.14893	0.41292	0.615385	3.3361
3617	399.308	0.0349352	-0.0139517	2.78878e+06	2.96097e+06	5830871	3.2085e+06	↑	0.038981	0.26546	0.747253	1.9524
3619	399.347	0.0136915	0.0292904	508054	1.26967e+06	1.07039e+06	1.93282e+06	↑	0.47459	0.68343	0.576923	1.5165
3624	399.395	-0.0243879	0.0115597	1.33063e+06	1.84606e+06	425325	1.1253e+06	↓	0.26974	0.48327	0.626374	0.5055
3633	400.254	-0.0115478	-0.0111698	606415	1.17188e+06	627872	1.66119e+06	↓	0.83383	0.92795	0.527473	1.0635
3644	400.379	0.0163642	0.0106209	692094	1.47443e+06	1043652	1.32489e+06	↑	0.45157	0.66051	0.593407	1.2742
3646	401.13	0.0477061	0.021607	0	0	6.17565e+06	8.68014e+06	↑	0.010231	0.12484	0.714286	4.5555
3649	401.167	0.0374965	0.0272391	208203	750685	4.13614e+06	5.29235e+06	↑	0.024388	0.20169	0.692308	6.2799
3651	401.188	-0.00891114	0.0258637	2.11973e+06	5.66971e+06	280961	743353	↓	0.44095	0.65208	0.56044	0.25518
3658	401.258	-0.00154335	0.0219684	2.86776e+06	5.13902e+06	908290	1.61404e+06	↓	0.485	0.69371	0.582418	0.38121
3672	402.243	0.00963365	-0.0111839	1.97454e+06	2.38608e+06	3.0548e+06	2.7729e+06	↑	0.35692	0.57606	0.615385	1.4522
3673	402.261	-0.0237044	0.0217315	545871	1.05723e+06	0	0	↓	0.18849	0.41292	0.615385	0.45951
3675	402.285	-0.0179895	-0.000837025	484503	925497	0	0	↓	0.18681	0.41292	0.615385	0.49296
3676	402.322	0.00439235	0.00852307	460301	1.20528e+06	626963	1.07561e+06	↑	0.61199	0.79115	0.565934	1.1475
3678	402.358	0.00559183	0.0299375	780707	1.58488e+06	996212	1.74589e+06	↑	0.77302	0.90325	0.538462	1.1636
3684	403.2	0.0281735	0.0200647	207111	746751	1183654	2.10995e+06	↑	0.17431	0.41292	0.615385	2.2271
3691	403.29	-0.00190328	0.0118086	6185593	1.01755e+07	5.0489e+06	9.16059e+06	↓	0.84918	0.93909	0.527473	0.82469
3693	403.293	-0.00390111	-0.035703	2.20363e+06	3.9344e+06	1.52505e+06	2.29009e+06	↓	0.91589	0.96573	0.505495	0.71475
3701	403.391	0.0138279	-0.0137263	4.42296e+07	3.90943e+07	7.87618e+07	9.63725e+07	↑	0.74099	0.88684	0.593407	1.7741
3706	404.277	0.0176169	-0.0322347	451224	1.12266e+06	1.89116e+06	3.37866e+06	↑	0.18775	0.41292	0.626374	2.7138
3707	404.291	-3.42541e-05	0.0234132	410741	1.00379e+06	534184	1.41332e+06	↓	0.92447	0.96947	0.505495	1.1532
3709	404.294	-0.0162422	0.0202696	1.62824e+06	2.08495e+06	775409	2.05154e+06	↓	0.25294	0.46363	0.637363	0.60343
3714	404.394	0.00146847	-0.0258932	7.2043e+06	9.26993e+06	1.88023e+07	2.35641e+07	↑	0.49239	0.69969	0.615385	2.5622
3715	405.162	0.0526508	0.0237205	0	0	1.62612e+06	1.58158e+06	↑	0.0010394	0.030747	0.785714	4.2149
3721	405.288	-0.0067061	0.0248674	688161	1.35415e+06	460201	1.21758e+06	↓	0.69556	0.84937	0.549451	0.80591
3725	405.37	0.0129612	-0.0435069	394196	981457	1.64937e+06	2.09012e+06	↑	0.1214	0.41292	0.67033	2.5253
3731	406.193	0.00245624	-0.0210411	926734	2.81834e+06	797785	1.38182e+06	↑	0.68349	0.84111	0.565934	0.85654
3733	406.293	0.0362473	-0.0362723	1.23737e+06	2.3648e+06	1.17534e+07	2.32664e+07	↑	0.034424	0.25835	0.725275	7.3842
3735	406.317	0.00571751	-0.00443814	2.16803e+06	5.57686e+06	1.07788e+06	2.12452e+06	↑	0.93752	0.97438	0.516484	0.54926
3749	407.313	0.015029	-0.0432409	460674	1.17193e+06	976578	1.25401e+06	↑	0.26897	0.48273	0.615385	1.5136
3761	408.308	0.0129716	-0.0215478	1.08638e+08	1.36191e+08	4.65646e+08	1.022e+09	↑	0.43865	0.65089	0.576923	4.2758
3765	409.162	0.0262006	0.000602847	174560	629386	2.81089e+06	6.2085e+06	↑	0.13507	0.41292	0.615385	5.2823
3767	409.175	-0.00146258	-0.0225443	7.90583e+06	1.53783e+07	5.01541e+06	6.90836e+06	↓	0.86719	0.94712	0.510989	0.64378
3774	409.271	1.33392e-05	-0.0172439	1.6731e+07	4.56688e+07	2.85651e+06	5.32677e+06	↑	0.47782	0.68599	0.571429	0.18578
3777	409.299	-0.0149686	0.0267341	1092245	1.82481e+06	303566	803159	↓	0.34646	0.56204	0.604396	0.48169
3779	409.312	0.00693707	-0.0274744	1.36572e+07	1.99356e+07	1.02745e+08	2.31089e+08	↑	0.39778	0.61522	0.598901	7.267
3781	409.343	-0.00844167	-0.00673952	2.1998e+06	3.91055e+06	1.74036e+06	3.67703e+06	↓	0.70819	0.86118	0.549451	0.83016
3782	409.344	0.0029244	0.01652	1.00648e+06	2.66488e+06	309685	819351	↑	0.67975	0.83828	0.516484	0.4961
3786	410.178	0.00714123	-0.0454413	1.44735e+06	3.51791e+06	842818	1.46013e+06	↑	0.95269	0.98036	0.516484	0.65559
3789	410.275	-0.0150829	-0.00918995	1.05388e+06	1.47351e+06	406313	1.075e+06	↓	0.305	0.52488	0.604396	0.58896
3791	410.313	0.0243087	-0.0127629	0	0	3.51551e+06	7.23616e+06	↑	0.018075	0.16841	0.714286	8.4784
3792	410.315	0.000840257	-0.0467069	1.47487e+06	2.09578e+06	10417795	2.3495e+07	↑	0.42979	0.64211	0.56044	6.2272
3793	410.324	-0.0112932	-0.0038854	800683	1.57687e+06	960348	2.54084e+06	↓	0.86519	0.94712	0.527473	1.1731
3802	411.151	0.0477274	0.0216078	0	0	6.24909e+06	9.75229e+06	↑	0.011569	0.13733	0.714286	4.7804
3806	411.217	-0.0235371	0.0127074	627413	981012	0	0	↓	0.11173	0.41292	0.653846	0.43273
3809	411.256	-0.0153629	0.00706753	1.73281e+06	3.38678e+06	0	0	↓	0.1898	0.41292	0.615385	0.42178
3813	411.278	-0.0236948	0.0216504	724937	1.43286e+06	0	0	↓	0.19094	0.41292	0.615385	0.41032
3818	411.321	-0.0226409	0.005782	786878	1.63581e+06	0	0	↓	0.19579	0.41292	0.615385	0.35877
3825	411.383	-0.0265421	0.0208117	1.04647e+06	1.91464e+06	0	0	↓	0.12314	0.41292	0.653846	0.31422
3831	412.295	0.0118229	-0.0385898	374091	916976	2051128	3.5052e+06	↑	0.24161	0.44947	0.587912	3.1552
3844	413.221	-0.0237731	0.021399	1082202	2.2336e+06	0	0	↓	0.19718	0.41292	0.615385	0.3136
3848	413.257	0.00901858	0.0203942	4.04688e+06	7.79823e+06	2.14911e+06	2.98689e+06	↑	0.9542	0.98036	0.516484	0.55477
3849	413.266	0.0343275	-0.0181232	18875448	2.59621e+07	4.6412e+07	2.95182e+07	↑	0.047373	0.29629	0.769231	2.1481
3851	413.294	-0.0102992	0.0208442	601415	1.1883e+06	292319	773404	↓	0.59596	0.77809	0.549451	0.69231
3853	413.301	-0.0316702	0.0202162	960166	1.31175e+06	0	0	↓	0.065134	0.34683	0.692308	0.32871
3857	413.324	0.00158115	-0.0237319	1.29171e+06	1.47698e+06	2.01742e+06	2.52476e+06	↑	0.74189	0.88732	0.582418	1.4828
3861	413.378	0.0131889	0.0276254	368126	916182	1.41291e+06	2.47793e+06	↑	0.30845	0.52562	0.587912	2.4209
3865	414.215	-0.0107569	-0.0265762	763214	1.4891e+06	0	0	↓	0.1895	0.41292	0.615385	0.43019
3866	414.216	-0.0225437	0.0187666	556563	1.0694e+06	0	0	↓	0.18768	0.41292	0.615385	0.4575
3868	414.261	-0.00711722	0.0245311	917711	1.84181e+06	345064	912953	↓	0.53979	0.74052	0.549451	0.58153
3869	414.27	0.0395319	-0.015651	5.37261e+06	6.85278e+06	1.29825e+07	7.26559e+06	↑	0.01815	0.16841	0.813187	2.2491
3871	414.292	0.011927	-0.0328445	158235	570524	856995	1.46545e+06	↑	0.17361	0.41292	0.615385	2.1391
3876	415.146	0.0222495	0.0349115	1.80854e+06	4.61786e+06	1.9068e+07	2.96381e+07	↑	0.11297	0.41292	0.648352	8.9531
3881	415.212	-0.0265772	0.0169718	2.2516e+06	4.72526e+06	0	0	↓	0.19752	0.41292	0.615385	0.32371
3886	415.237	0.00411947	0.0190805	1.70641e+06	2.9296e+06	2058173	3.53847e+06	↑	0.92702	0.9704	0.5	1.1721
3889	415.254	-0.000998548	0.0295693	780239	1.28298e+06	998919	1.74409e+06	↓	0.89582	0.95722	0.521978	1.213
3891	415.273	0.00368285	-0.0173531	1.64114e+06	2.15419e+06	1074902	1.35214e+06	↑	0.71573	0.86613	0.549451	0.70448
3901	416.149	0.041821	0.0186649	0	0	1.8607e+06	2.55934e+06	↑	0.010008	0.12386	0.714286	4.4899
3904	416.215	-0.0217207	0.0234119	610003	1.22852e+06	0	0	↓	0.19264	0.41292	0.615385	0.43755
3911	416.373	0.00527875	-0.00434572	1.65781e+06	2.05355e+06	2.44202e+06	2.65403e+06	↑	0.56626	0.75718	0.565934	1.3915
3913	417.139	0.00807752	0.0304985	594300	1.16436e+06	1.74512e+06	2.99043e+06	↑	0.46353	0.67294	0.56044	2.2397
3915	417.179	0.0526192	0.0236836	0	0	2.39995e+06	2.35029e+06	↑	0.0010721	0.030747	0.785714	4.7314
3918	417.23	0.0126568	0.0144446	5169966	1.04773e+07	1986647	2.52855e+06	↑	0.81262	0.91954	0.505495	0.41003
3924	417.306	0.00152731	0.0169381	973744	1.64508e+06	1.02548e+06	1.7529e+06	↑	0.98267	0.99232	0.510989	1.0483
3929	417.37	0.00687906	-0.0345555	700084	1.43223e+06	2.06196e+06	2.7753e+06	↑	0.24373	0.45138	0.637363	2.236
3932	417.384	0.00169206	-0.0205096	2.90528e+06	4.22794e+06	4.44997e+06	7.90206e+06	↑	0.97211	0.98969	0.505495	1.5009
3934	417.407	0.000530037	-0.0340042	1.20536e+06	1.87279e+06	1.92884e+06	2.47905e+06	↑	0.61318	0.792	0.571429	1.4902
3939	418.233	-0.0217372	0.023453	961150	1.98998e+06	0	0	↓	0.1971	0.41292	0.615385	0.31803
3940	418.282	0.0112804	-0.0346072	417728	1.05571e+06	1.16128e+06	1.99201e+06	↑	0.37588	0.5952	0.587912	1.9028
3943	418.357	-0.0144178	0.0270315	1.18422e+06	1.98005e+06	925509	2.44867e+06	↓	0.59616	0.77809	0.56044	0.88418
3949	419.141	0.0527315	0.0237776	0	0	4.91655e+06	5.89687e+06	↑	0.0016192	0.043092	0.785714	8.4954
3950	419.178	0.0327598	0.0220234	170370	614277	1529066	1.92353e+06	↑	0.039883	0.26741	0.692308	3.0767
3961	419.315	0.00153207	-0.00914213	1.41776e+06	2.66046e+06	1189693	2.03718e+06	↑	0.94132	0.976	0.5	0.87455
3968	419.365	0.0288517	-0.0294297	1.47361e+06	2.33967e+06	3.17544e+06	3.18757e+06	↑	0.14103	0.41292	0.637363	1.8506
3969	419.386	0.00502515	-0.047931	920896	1.6185e+06	1.84259e+06	2.35287e+06	↑	0.41045	0.62446	0.604396	1.711
3972	420.253	-0.00296998	-0.0228953	748144	1.17035e+06	938615	1.61817e+06	↓	0.90765	0.96553	0.532967	1.1887
3977	420.319	0.000923913	0.0252511	398624	980973	443251	1.17273e+06	↑	0.9807	0.99232	0.505495	1.0632
3980	420.347	-0.0275551	0.0117805	561558	1.08783e+06	0	0	↓	0.18851	0.41292	0.615385	0.47043
3982	420.358	-0.0125111	0.00938592	786099	1.25623e+06	421859	1.11614e+06	↓	0.48952	0.69634	0.571429	0.71853
3988	421.175	0.00175486	-0.0409072	1037246	2.32283e+06	523899	1.38611e+06	↑	0.64911	0.81879	0.538462	0.68179
3992	421.233	-0.00179394	-0.0146318	3.07514e+06	6.53613e+06	1.18099e+07	2.59383e+07	↓	0.50714	0.71368	0.582418	3.5842
3993	421.267	-0.021973	0.00509712	759566	1.60987e+06	0	0	↓	0.19719	0.41292	0.615385	0.38345
4001	421.329	0.00642822	-0.0412504	694289	1.32494e+06	1.5081e+06	1.92653e+06	↑	0.32421	0.54173	0.626374	1.6382
4011	422.288	0.0132003	-0.0284258	156787	565305	3.52072e+06	8.34174e+06	↑	0.14098	0.41292	0.615385	7.1507
4012	422.294	-0.00651164	0.00975574	1.78307e+07	4.43658e+07	9.39081e+06	1.50872e+07	↓	0.86467	0.94712	0.516484	0.53485
4025	423.298	0.00940805	0.0108204	1.40169e+06	2.65779e+06	2564648	4.0602e+06	↑	0.50953	0.71588	0.582418	1.6686
4026	423.315	-0.0127871	0.02617	1.82285e+06	3.38358e+06	359113	950124	↓	0.32335	0.54173	0.593407	0.35333
4028	423.345	0.015043	-0.0432402	591404	1.54992e+06	1.31039e+06	1.65653e+06	↑	0.24393	0.45138	0.637363	1.579
4030	423.358	-0.0134243	-0.0143776	3.83691e+06	5.80259e+06	1262000	2.27305e+06	↓	0.33798	0.5558	0.620879	0.40232
4032	424.204	0.012913	-0.0435401	460384	1.18783e+06	1.94632e+06	2.6896e+06	↑	0.13486	0.41292	0.659341	2.7011
4033	424.282	0.0153477	-0.0257484	6254853	1.09697e+07	2.84372e+07	5.24209e+07	↑	0.1837	0.41292	0.681319	4.3911
4036	424.303	0.0120657	-0.0327112	203679	734376	3.09452e+06	7.39001e+06	↑	0.17768	0.41292	0.604396	6.0993
4049	425.135	0.0119005	-0.0328621	166241	599390	810770	1.38663e+06	↑	0.18709	0.41292	0.615385	1.9807
4052	425.149	0.0101175	-0.0294763	1.60608e+06	3.01138e+06	1.52784e+06	2.11202e+06	↑	0.77407	0.90325	0.538462	0.93076
4057	425.215	-0.000374754	-0.0141394	3734432	6.41522e+06	1.83597e+06	1.72879e+06	↓	0.95452	0.98036	0.510989	0.5089
4058	425.224	0.0201536	0.0312779	4.98077e+06	1.48076e+07	1.42767e+06	2.01939e+06	↑	0.72988	0.87797	0.604396	0.3115
4061	425.271	-0.0151781	0.00666197	1.61095e+06	3.16197e+06	0	0	↓	0.19015	0.41292	0.615385	0.42206
4062	425.286	0.0231048	-0.0421351	1.353e+06	2.81411e+06	6.47171e+06	1.18251e+07	↑	0.13952	0.41292	0.681319	4.0111
4063	425.287	0.0199699	-0.0110999	2.54208e+06	3.81534e+06	7.15292e+06	7.15198e+06	↑	0.11501	0.41292	0.725275	2.5028
4065	425.294	-0.0123443	0.0288376	1.03155e+06	1.68093e+06	297329	786659	↓	0.34656	0.56204	0.604396	0.49565
4068	425.338	-0.0418641	0.0300195	3.97328e+06	3.42028e+06	306361	810555	↓	0.0091692	0.11594	0.813187	0.15813
4072	425.36	0.0094466	-0.0392587	467343	1.19716e+06	843683	1.443e+06	↑	0.50558	0.71264	0.565934	1.3847
4073	425.374	-0.019033	0.0212553	1.13181e+06	1.81511e+06	314664	832524	↓	0.33613	0.55387	0.604396	0.48181
4075	425.41	0.00580252	0.00551709	404238	988704	1447892	2.81164e+06	↑	0.3441	0.56204	0.576923	2.1888
4078	426.218	-0.0310711	0.0163414	936098	1.58178e+06	0	0	↓	0.11871	0.41292	0.653846	0.32859
4082	426.28	-0.00100337	-0.0155972	434804	1.06321e+06	1.3585e+06	3.59425e+06	↓	0.68716	0.84444	0.505495	2.048
4096	427.221	-0.00873445	0.0262725	2.68688e+06	7.26166e+06	410190	1.08526e+06	↓	0.48672	0.69496	0.549451	0.26839
4102	427.273	0.00245012	0.0180615	4.2475e+06	8.25097e+06	1.26962e+06	2.21921e+06	↑	0.64652	0.81812	0.532967	0.35355
4105	427.282	0.00248062	-0.0354817	552157	1.4877e+06	732472	1.93794e+06	↑	0.91601	0.96573	0.505495	1.2057
4115	427.378	0.0167556	0.0342084	670186	1.34319e+06	1.64833e+06	2.29149e+06	↑	0.30768	0.52534	0.604396	1.9167
4124	428.276	-0.0181983	0.00680075	940230	1.91613e+06	0	0	↓	0.19546	0.41292	0.615385	0.33568
4125	428.311	0.0199078	-0.0378508	1.92489e+06	4.06415e+06	6.64091e+06	1.42217e+07	↑	0.40872	0.62446	0.593407	3.0889
4133	429.162	0.0212386	0.0334058	808692	1.59981e+06	2.21916e+07	3.40968e+07	↑	0.055281	0.3315	0.648352	18.256
4138	429.22	-0.0125855	0.0288783	2.16709e+06	4.76425e+06	280586	742361	↓	0.29207	0.51222	0.604396	0.25309
4140	429.23	-0.0154234	0.0071394	1.23955e+06	2.55617e+06	0	0	↓	0.19478	0.41292	0.615385	0.38108
4141	429.24	0.02305	-0.00758992	3.3809e+06	3.53862e+06	1.03918e+07	1.35086e+07	↑	0.1056	0.41292	0.730769	2.9572
4144	429.266	-0.0152757	0.00684204	580723	1.12784e+06	0	0	↓	0.18889	0.41292	0.615385	0.44329
4146	429.289	-0.0102668	0.0147062	1.82032e+06	3.88934e+06	577161	1.52703e+06	↓	0.44457	0.65458	0.582418	0.44496
4150	429.306	-0.0060803	0.0100369	597842	1.14907e+06	366803	970470	↓	0.66111	0.82757	0.549451	0.79011
4152	429.319	0.0238642	-0.0153591	2.12606e+06	2.14139e+06	5.09338e+06	3.03649e+06	↑	0.066585	0.34683	0.769231	2.1899
4153	429.348	-0.0119548	-0.0211563	2.58635e+06	3.39152e+06	1.65431e+06	2.27134e+06	↓	0.71178	0.86415	0.56044	0.67209
4156	429.373	0.0278525	0.0296921	384456	940355	8358966	1.95689e+07	↑	0.097734	0.41292	0.659341	11.026
4159	430.165	0.0383462	0.0247196	257098	926978	4.07568e+06	5.91576e+06	↑	0.031358	0.2476	0.692308	5.0995
4163	430.243	0.0125733	0.0049154	1.18178e+06	2.11409e+06	2.23935e+06	3.26573e+06	↑	0.34246	0.5606	0.631868	1.6584
4172	430.389	0.0102976	-0.00381704	1.34647e+06	2.33669e+06	1.21955e+06	1.57949e+06	↑	0.82737	0.92549	0.516484	0.89197
4175	431.155	0.0135441	0.0275939	355316	875147	2.0138e+06	3.43947e+06	↑	0.24027	0.44793	0.587912	3.3005
4176	431.195	0.0445064	0.0189925	0	0	2.61975e+06	3.34171e+06	↑	0.0087344	0.11309	0.714286	3.261
4178	431.206	-0.0246251	0.0188052	1.21421e+06	2.78184e+06	0	0	↓	0.20385	0.41376	0.615385	0.31448
4184	431.245	-0.0152743	0.00681505	641609	1.26694e+06	0	0	↓	0.19088	0.41292	0.615385	0.40965
4188	431.324	0.0133724	-0.0368221	1.75935e+06	4.09854e+06	4.58822e+06	6.23983e+06	↑	0.17685	0.41292	0.686813	2.3088
4191	431.384	0.000879167	-0.0276	745089	1.17917e+06	7.80693e+06	1.95238e+07	↑	0.49536	0.70334	0.521978	7.8475
4196	431.422	0.00670531	-0.0412834	607620	1.17061e+06	2.28993e+06	3.10269e+06	↑	0.19445	0.41292	0.648352	2.7153
4201	432.238	0.000748814	0.0204966	432068	1.05754e+06	297680	787587	↑	0.84536	0.93634	0.516484	0.83458
4210	432.328	-0.0126338	-0.0213729	698089	1.36951e+06	650909	1.72214e+06	↓	0.79482	0.91308	0.527473	0.99025
4217	433.157	0.0442238	0.0292835	164300	592391	7.86628e+06	9.68114e+06	↑	0.0036528	0.067265	0.769231	14.409
4225	433.38	0.0200235	-0.0265419	0	0	913888	1.1417e+06	↑	0.008374	0.11155	0.714286	2.8365
4226	433.402	0.011759	-0.0329543	218194	786709	618384	1.05704e+06	↑	0.29282	0.5125	0.593407	1.5188
4236	435.295	-0.0217637	0.0234353	1.34957e+06	2.98393e+06	0	0	↓	0.20081	0.41375	0.615385	0.33079
4248	436.34	0.00975866	-0.0343914	591105	1.12602e+06	4819386	1.05945e+07	↑	0.20479	0.41502	0.615385	5.4664
4249	436.342	-0.00501834	0.0222862	313022	764445	355628	940904	↓	0.97156	0.98969	0.505495	1.0725
4256	437.186	0.0152267	-0.0430915	427565	1.08225e+06	1.3765e+06	1.84138e+06	↑	0.1731	0.41292	0.637363	2.0844
4257	437.193	-0.0302665	0.00831699	2.83366e+06	3.84096e+06	0	0	↓	0.038965	0.26546	0.730769	0.22128
4260	437.236	0.00873827	0.0128049	1.02233e+06	1.73844e+06	2.27707e+06	3.78365e+06	↑	0.46914	0.67802	0.582418	1.9061
4269	437.374	0.0202778	0.00202374	6.66684e+07	9.06327e+07	4.86575e+07	1.0067e+08	↑	0.76218	0.89567	0.538462	0.72776
4274	438.219	0.00950405	-0.0334533	181346	653852	638450	1.09242e+06	↑	0.24535	0.45239	0.593407	1.644
4276	438.267	-0.0010721	0.00826182	4.62614e+06	6.89613e+06	1.40715e+06	2.72795e+06	↓	0.30273	0.52216	0.620879	0.3644
4284	438.369	-0.0224244	0.0190539	2.25605e+06	5.19988e+06	0	0	↓	0.20756	0.4166	0.615385	0.21491
4288	439.149	0.0263082	0.0215415	189974	684960	726075	1.28974e+06	↑	0.23738	0.44493	0.604396	1.8349
4296	439.29	-0.0228024	0.00933573	809799	1.36234e+06	0	0	↓	0.1175	0.41292	0.653846	0.35717
4302	439.353	-0.0105781	0.0200111	1.50401e+06	3.61498e+06	417493	1.10458e+06	↓	0.54131	0.74103	0.549451	0.43327
4308	439.381	-0.0219375	0.00753863	951557	1.68915e+06	0	0	↓	0.12091	0.41292	0.653846	0.31642
4317	440.41	-0.0225336	0.0187812	698094	1.33361e+06	0	0	↓	0.18682	0.41292	0.615385	0.49113
4319	441.125	-0.0103666	0.0354517	2.21204e+06	3.53226e+06	1.29021e+06	2.42874e+06	↓	0.52738	0.73238	0.565934	0.64782
4329	441.289	0.00936889	0.0169403	2.27182e+06	4.94884e+06	925238	1.59399e+06	↑	0.8216	0.92307	0.505495	0.49223
4331	441.295	0.0279276	0.0200911	245551	885345	869066	1.56396e+06	↑	0.25437	0.46528	0.604396	1.8194
4332	441.298	0.0263205	-0.0327255	1.80169e+06	3.11612e+06	5.15052e+06	6.18431e+06	↑	0.094959	0.41292	0.714286	2.5832
4341	441.369	-0.0183484	0.00711233	1917682	4.64864e+06	0	0	↓	0.21099	0.41839	0.615385	0.19461
4350	442.292	-0.000534505	0.0234612	500336	1.22515e+06	294659	779595	↓	0.79969	0.91566	0.516484	0.76319
4351	442.301	0.0118505	-0.0328953	246568	889015	1.1166e+06	2.06541e+06	↑	0.21808	0.42483	0.604396	2.0698
4358	443.141	0.0527497	0.0238033	0	0	4.68803e+06	6.70103e+06	↑	0.0022076	0.045595	0.785714	11.19
4360	443.177	0.0207712	0.0334068	499346	951487	8.06809e+06	1.17614e+07	↑	0.064377	0.34683	0.648352	10.307
4363	443.245	-0.0153734	0.00707376	943426	1.85655e+06	0	0	↓	0.19041	0.41292	0.615385	0.41935
4366	443.268	0.0168992	0.0242075	1.08541e+06	1.80801e+06	2.28902e+06	3.32853e+06	↑	0.45608	0.66488	0.582418	1.8273
4372	443.334	0.0214989	-0.00472968	3.93708e+06	2.30893e+06	6.12134e+06	2.9313e+06	↑	0.14704	0.41292	0.714286	1.5304
4378	444.181	0.0477109	0.0216053	0	0	1.65214e+06	2.31157e+06	↑	0.010084	0.12392	0.714286	4.2791
4383	444.338	0.00429469	-0.0181234	187018	674304	611636	1.05353e+06	↑	0.26168	0.4739	0.593407	1.6411
4387	444.405	-0.0137077	-0.00872255	1.53655e+07	3.17667e+07	2.64894e+06	3.70998e+06	↓	0.19461	0.41292	0.659341	0.18914
4390	445.12	-0.000675767	0.0234642	792763	2.04791e+06	368722	975547	↓	0.75539	0.89461	0.516484	0.65974
4392	445.17	0.0129206	0.0276422	393681	971229	999722	1.74751e+06	↑	0.40354	0.61987	0.576923	1.7128
4399	445.284	-0.0216978	0.0234119	614073	1.19147e+06	0	0	↓	0.18868	0.41292	0.615385	0.45935
4404	445.34	-0.0152336	-0.03132	2.8621e+06	4.47259e+06	5.86157e+06	9.42408e+06	↓	0.96346	0.98641	0.527473	2.0188
4408	445.4	-0.00120851	-0.0152931	678186	1.80396e+06	1.39488e+06	3.69051e+06	↓	0.80887	0.91953	0.505495	1.6411
4409	445.408	-0.0106504	0.0101672	3.15653e+06	7.74201e+06	358740	949136	↓	0.41653	0.6293	0.56044	0.22277
4413	445.438	0.0140991	-0.0133308	3.63365e+07	3.24126e+07	5.74329e+07	6.91893e+07	↑	0.72449	0.87491	0.538462	1.5734
4417	446.261	-0.0156949	0.0023457	841166	1.70624e+06	0	0	↓	0.19487	0.41292	0.615385	0.34316
4419	446.343	0.00911507	-0.0391842	616467	1.6723e+06	1.43787e+06	2.52511e+06	↑	0.421	0.63447	0.576923	1.7689
4422	446.374	-0.0303272	0.0189417	1.00965e+06	1.74177e+06	0	0	↓	0.11946	0.41292	0.653846	0.3606
4427	446.441	-0.0028839	-0.0252064	7.5699e+06	9.19242e+06	1.71745e+07	2.13582e+07	↓	0.60998	0.7899	0.554945	2.2436
4430	447.172	0.0378894	0.0272114	183955	663258	8.35769e+06	1.15931e+07	↑	0.019145	0.1722	0.692308	13.8
4437	447.311	-0.0305893	0.010129	1.60005e+06	2.17811e+06	0	0	↓	0.06515	0.34683	0.692308	0.27877
4440	447.347	-0.000576602	0.00741621	1.23828e+06	1.8007e+06	2184168	3.47998e+06	↓	0.6488	0.81879	0.56044	1.6104
4441	447.356	0.0118421	-0.0329016	170576	615022	687211	1.19391e+06	↑	0.2222	0.42939	0.604396	1.7934
4442	447.358	-0.0237191	0.0217175	634909	1.25341e+06	0	0	↓	0.19055	0.41292	0.615385	0.44956
4446	447.417	0.0117057	-0.0386496	314944	770254	1094841	1.95467e+06	↑	0.32508	0.5418	0.587912	2.1363
4450	448.176	0.0253946	0.019728	172360	621452	918924	1.58317e+06	↑	0.17673	0.41292	0.615385	2.1143
4458	449.119	0.00227436	0.0227097	1.36021e+06	4.26504e+06	443110	1.17236e+06	↑	0.7883	0.91244	0.505495	0.47783
4464	449.349	0.00116408	-0.0230935	3.87601e+06	5.36793e+06	4.07596e+06	5.5546e+06	↑	0.98892	0.99347	0.516484	1.0521
4468	449.36	0.00790581	-0.0385969	553221	1.06504e+06	1.32965e+06	1.66429e+06	↑	0.28516	0.50313	0.648352	1.8253
4470	449.374	-0.0237254	0.0217617	818604	1.681e+06	0	0	↓	0.19442	0.41292	0.615385	0.38344
4477	450.352	0.016874	-0.0322153	695718	1.35266e+06	843417	1.44967e+06	↑	0.8056	0.91923	0.527473	1.11
4479	450.358	0.02294	0.00281347	2.75249e+06	3.69146e+06	2.59597e+06	1.57745e+06	↑	0.4096	0.62446	0.576923	0.88963
4496	451.376	0.00127212	-0.0361798	1.09535e+06	1.92971e+06	1.37785e+06	2.38003e+06	↑	0.89894	0.95884	0.510989	1.2086
4498	451.39	-0.0326091	0.0236098	2.03459e+06	2.89183e+06	0	0	↓	0.067804	0.34683	0.692308	0.29976
4509	452.322	-0.0217902	0.0234522	1.54505e+06	3.62054e+06	0	0	↓	0.20619	0.41548	0.615385	0.26219
4514	452.385	-0.031244	0.0178612	1.83975e+06	3.52164e+06	0	0	↓	0.12666	0.41292	0.653846	0.24949
4519	453.167	-0.021933	0.0103486	590615	1.12704e+06	0	0	↓	0.18669	0.41292	0.615385	0.48487
4521	453.183	0.0168558	0.0256293	331771	810096	727109	1.24289e+06	↑	0.44198	0.65305	0.587912	1.4936
4522	453.188	-0.0218841	0.00550867	930535	1.87502e+06	0	0	↓	0.19257	0.41292	0.615385	0.40822
4523	453.188	-0.0266091	0.0168034	1.54388e+06	2.95877e+06	0	0	↓	0.18724	0.41292	0.615385	0.492
4530	453.325	-0.0198831	0.0283073	2.97789e+06	4.58643e+06	539977	1.42865e+06	↓	0.21047	0.41831	0.637363	0.3285
4533	453.369	0.00466116	-0.00169383	1.71283e+07	3.06401e+07	2.57441e+06	2.62457e+06	↑	0.51765	0.72438	0.554945	0.1627
4536	453.442	-0.0337879	0.0175287	1.16082e+06	1.54215e+06	0	0	↓	0.063405	0.34683	0.692308	0.33885
4541	454.278	0.00862911	-0.0443292	531683	1.01309e+06	7.07059e+06	1.71632e+07	↑	0.31793	0.53707	0.56044	8.6261
4546	454.364	-0.0285141	0.0204938	898497	1.53888e+06	0	0	↓	0.11881	0.41292	0.653846	0.34164
4548	454.372	-0.0280743	0.0119235	3.50778e+06	6.93414e+06	0	0	↓	0.082485	0.38079	0.692308	0.14615
4558	455.268	0.0132926	0.0208399	2.99878e+06	5.91808e+06	1.28877e+06	1.69129e+06	↑	0.92583	0.96984	0.516484	0.46415
4561	455.302	0.000817959	-0.0353437	580712	1.53651e+06	283403	749814	↑	0.77437	0.90325	0.516484	0.68034
4562	455.304	-0.00240337	0.0113803	1.68799e+06	3.42201e+06	365835	967907	↓	0.44415	0.65458	0.56044	0.38658
4565	455.313	0.00534865	-0.0282578	446477	1.14455e+06	1175405	2.34084e+06	↑	0.44015	0.65208	0.565934	1.8553
4587	457.261	-0.0152973	0.00694094	562166	1.07372e+06	0	0	↓	0.18681	0.41292	0.615385	0.48282
4590	457.277	2.81863e-05	-0.00808149	4574331	9.82999e+06	2.26737e+06	3.91798e+06	↑	0.87083	0.94856	0.510989	0.52929
4594	457.35	0.00858773	-0.021204	2.10628e+06	1.89198e+06	3.85847e+06	3.07585e+06	↑	0.34953	0.56632	0.67033	1.7558
4599	458.28	-0.00681681	0.0158236	1.25256e+06	2.17859e+06	623548	1.06597e+06	↓	0.6706	0.83347	0.543956	0.59842
4600	458.322	0.0112513	-0.0346228	561174	1.49199e+06	960359	1.77276e+06	↑	0.53937	0.74052	0.554945	1.3659
4603	458.353	0.0202255	-0.0183667	156885	565656	584296	1.00029e+06	↑	0.23378	0.44025	0.604396	1.6775
4609	459.256	0.0115713	-0.0282814	208335	751161	1.31399e+06	2.47996e+06	↑	0.17428	0.41292	0.615385	2.4013
4613	459.28	0.0336375	0.0342124	373195	917787	2.77342e+06	4.35398e+06	↑	0.039097	0.26546	0.708791	4.0477
4619	459.356	0.019311	-0.0267274	2.24587e+07	5.12456e+07	6.49347e+07	9.1026e+07	↑	0.19834	0.41292	0.703297	2.8647
4622	459.416	0.0089241	-0.0235982	2.54076e+06	5.64964e+06	2.42673e+07	6.0942e+07	↑	0.46431	0.67294	0.56044	8.7768
4623	459.417	0.00945756	-0.0335026	349062	1.25856e+06	967910	1.81e+06	↑	0.3065	0.52534	0.604396	1.7184
4624	459.454	0.00955624	-0.0334292	247135	891060	1051515	1.86421e+06	↑	0.21756	0.42483	0.604396	1.896
4636	460.359	-0.0104681	-0.0313549	5.92887e+06	1.22671e+07	1.36854e+07	2.28248e+07	↓	0.73714	0.88528	0.527473	2.2648
4642	461.188	0.0527256	0.0237683	0	0	3.17692e+06	3.62238e+06	↑	0.0014782	0.041605	0.785714	7.6775
4647	461.362	0.011773	-0.0329458	505692	1.8233e+06	1.61883e+06	2.91423e+06	↑	0.27317	0.48691	0.604396	1.7503
4650	461.412	0.0181165	-0.016646	1.52716e+06	2.13018e+06	2.48146e+06	2.61738e+06	↑	0.4137	0.62672	0.582418	1.5011
4652	461.433	0.0118081	-0.0329205	216137	779294	732998	1.28089e+06	↑	0.25669	0.46805	0.604396	1.712
4663	463.351	0.0118085	-0.032923	275171	992142	946648	1.61968e+06	↑	0.25021	0.46008	0.593407	1.6315
4675	464.373	0.0327403	0.000204897	1.2859e+06	2.19952e+06	3.00292e+06	2.32789e+06	↑	0.08809	0.40203	0.703297	1.9887
4682	465.218	0.0152747	-0.0430759	347037	857642	1.42044e+06	1.88364e+06	↑	0.13147	0.41292	0.659341	2.4371
4689	465.361	0.00982149	0.016948	1.22545e+06	2.61294e+06	901556	1.57377e+06	↑	0.96454	0.98641	0.516484	0.77426
4690	465.369	-0.000768925	-0.0113159	1.19659e+06	1.68335e+06	5.60343e+06	1.18722e+07	↓	0.44088	0.65208	0.582418	3.9997
4697	465.405	0.00233458	-0.0355067	374924	928824	272834	721851	↑	0.86668	0.94712	0.516484	0.85978
4705	466.387	0.0119015	-0.0368511	2.90594e+06	5.22101e+06	3.30344e+06	4.27989e+06	↑	0.63287	0.80669	0.538462	1.1064
4709	467.102	0.0169194	-0.0321789	772726	1.60921e+06	874409	1.49449e+06	↑	0.81214	0.91954	0.538462	1.069
4716	467.384	-0.0294786	0.0194717	1745757	3.2792e+06	0	0	↓	0.12526	0.41292	0.653846	0.28623
4717	467.39	0.00797171	-0.0446926	786055	1.55724e+06	787081	1.34775e+06	↑	0.89112	0.95722	0.516484	0.97863
4720	468.368	-0.0217028	0.0233957	840959	1.66197e+06	0	0	↓	0.19064	0.41292	0.615385	0.43231
4731	469.073	0.0259988	0.0320797	359947	883058	1.29562e+06	1.79461e+06	↑	0.15787	0.41292	0.637363	2.1787
4733	469.156	0.0121676	0.0277152	1.23425e+06	3.07011e+06	1.19602e+06	2.06941e+06	↑	0.75543	0.89461	0.543956	0.92768
4741	469.329	0.0156744	-0.0282955	842973	1.8572e+06	2.37722e+06	3.51656e+06	↑	0.26917	0.48273	0.626374	2.2319
4748	470.279	0.00457965	-0.00423348	960522	2.28847e+06	668439	1.1586e+06	↑	0.98669	0.99232	0.516484	0.75229
4751	470.303	-0.023635	0.005029	858429	1.40596e+06	0	0	↓	0.11569	0.41292	0.653846	0.35293
4754	470.332	0.0156922	-0.0280819	186033	670751	694830	1.22073e+06	↑	0.23917	0.44699	0.604396	1.7876
4761	471.241	-0.0311182	0.0163622	2.30079e+06	4.29715e+06	0	0	↓	0.12683	0.41292	0.653846	0.15863
4773	471.379	-0.0227312	0.0172083	800380	1.65306e+06	0	0	↓	0.19484	0.41292	0.615385	0.38781
4793	473.345	0.00603089	-0.0211916	1.04537e+06	1.39917e+06	2.3448e+06	2.34446e+06	↑	0.25523	0.46587	0.681319	1.92
4798	473.469	0.0119858	-0.0328048	171849	619610	1183218	2.02143e+06	↑	0.14929	0.41292	0.615385	2.5713
4806	474.367	0.0023594	-0.0330611	653674	1.29195e+06	1.03232e+06	1.80556e+06	↑	0.67924	0.83824	0.549451	1.3502
4820	475.237	0.0131467	0.0276499	750950	1.86921e+06	2.90552e+06	5.55837e+06	↑	0.32819	0.54438	0.587912	2.4379
4827	475.33	0.00414517	-0.0104559	939579	1.60367e+06	1204388	2.11152e+06	↑	0.90218	0.9617	0.521978	1.2256
4831	475.351	0.0174748	-0.0323074	648183	1.82478e+06	1.40227e+06	2.03534e+06	↑	0.25483	0.46563	0.637363	1.6552
4835	475.364	-0.0265974	0.0169442	5.01751e+06	1.08143e+07	0	0	↓	0.19882	0.41292	0.615385	0.33486
4842	476.296	0.00772334	-0.0296301	324668	796326	6.27314e+06	1.65972e+07	↑	0.45396	0.66289	0.505495	10.165
4848	476.348	-0.0372232	0.0233467	1.63506e+06	2.24099e+06	0	0	↓	0.038406	0.26418	0.730769	0.21797
4850	476.367	-0.0219492	0.00511888	502390	955446	0	0	↓	0.1862	0.41292	0.615385	0.50794
4851	476.368	-0.0286887	0.0220886	1.71149e+06	2.94498e+06	0	0	↓	0.11899	0.41292	0.653846	0.34033
4865	477.38	-0.0336194	-0.0040499	2.57839e+06	3.13261e+06	0	0	↓	0.018807	0.17092	0.769231	0.15985
4871	478.364	-0.0311027	0.0163771	1.24024e+06	2.5136e+06	0	0	↓	0.12882	0.41292	0.653846	0.25926
4883	479.346	-0.00512586	-0.0180757	563370	1.09597e+06	917554	1.56955e+06	↓	0.6591	0.82663	0.549451	1.3731
4889	479.396	-0.0349458	0.0200083	1.25003e+06	1.9809e+06	0	0	↓	0.071473	0.34838	0.692308	0.27351
4891	479.457	-0.0285045	0.0204986	1.00959e+06	1.68286e+06	0	0	↓	0.11729	0.41292	0.653846	0.33455
4896	480.38	-0.03707	0.0220816	1.5624e+06	2.15965e+06	0	0	↓	0.038454	0.26418	0.730769	0.24401
4908	481.262	0.00881212	0.024971	1176229	1.62777e+06	2.8127e+06	3.47118e+06	↑	0.29764	0.51731	0.615385	2.0976
4913	481.356	-0.0173955	0.0265202	1.88864e+06	2.88631e+06	388971	1.02912e+06	↓	0.22789	0.43483	0.626374	0.35726
4917	481.375	-0.0260142	0.0244878	1312315	2.27528e+06	0	0	↓	0.12027	0.41292	0.653846	0.3255
4920	481.4	-0.0248056	0.0203979	931496	2.04491e+06	0	0	↓	0.20028	0.41361	0.615385	0.32847
4934	482.395	-0.0324513	0.0224458	4.57013e+06	7.44242e+06	0	0	↓	0.073827	0.35364	0.692308	0.20704
4954	483.399	-0.023814	0.0213701	1.07471e+06	2.29519e+06	0	0	↓	0.19809	0.41292	0.615385	0.33954
4963	484.411	-0.000940301	-0.0105755	410405	1.00722e+06	619621	1.63936e+06	↓	0.87903	0.95215	0.505495	1.2621
5000	487.361	0.00874494	-0.0151279	2.71371e+06	2.23685e+06	4825052	2.84218e+06	↑	0.20573	0.41502	0.736264	1.7189
5004	487.387	0.00867816	-0.0311744	1.44347e+06	3.21217e+06	3971957	6.2686e+06	↑	0.31855	0.53754	0.604396	2.32
5008	487.447	0.0273879	-0.0101037	164252	592220	1.86664e+06	2.84428e+06	↑	0.042182	0.27161	0.692308	3.7795
5010	487.485	0.0114448	-0.0213273	3.03002e+07	4.30009e+07	7.27109e+07	9.25634e+07	↑	0.37089	0.5916	0.604396	2.3748
5015	488.314	-0.0235117	0.00509279	1.71398e+06	3.20674e+06	0	0	↓	0.12411	0.41292	0.653846	0.24204
5016	488.363	0.0258346	0.0320975	392660	977291	1.0969e+06	1.45739e+06	↑	0.20376	0.41376	0.626374	1.7995
5020	488.382	-0.0266684	0.0166024	850179	1.76271e+06	0	0	↓	0.19572	0.41292	0.615385	0.35476
5021	488.39	0.0119126	-0.0328542	186087	670948	1072977	1.97893e+06	↑	0.18	0.41292	0.615385	2.2421
5028	488.488	0.0168378	-0.0217581	1.00904e+07	1.49622e+07	2.43718e+07	2.99154e+07	↑	0.28161	0.49889	0.648352	2.3695
5039	489.38	-0.0236955	0.0216934	588368	1.1254e+06	0	0	↓	0.18704	0.41292	0.615385	0.47372
5043	489.464	0.0154033	-0.0373648	218125	786463	1.18588e+06	1.53166e+06	↑	0.070914	0.34728	0.67033	2.2558
5046	490.362	-0.0122375	-0.0193114	1.60909e+06	3.82378e+06	350457	927223	↓	0.49748	0.70546	0.549451	0.3676
5049	491.209	0.0123858	0.0173027	995131	2.04368e+06	1.26751e+06	2.46298e+06	↑	0.80703	0.91923	0.538462	1.1885
5067	492.405	-0.00304324	0.012816	746881	1.50381e+06	760677	2.01256e+06	↓	0.81948	0.92139	0.527473	1.046
5077	493.361	-0.000595068	-0.0310986	1.55786e+06	3.2922e+06	5.18527e+06	7.96403e+06	↓	0.30741	0.52534	0.615385	2.8691
5083	494.359	-0.029496	0.0193403	966529	1.66476e+06	0	0	↓	0.11964	0.41292	0.653846	0.32755
5087	494.418	-0.00339686	-0.0367952	520233	1.00582e+06	0	0	↓	0.18832	0.41292	0.615385	0.47964
5088	494.432	-0.021735	0.0234056	919363	1.93109e+06	0	0	↓	0.19657	0.41292	0.615385	0.40182
5095	495.39	-0.0237207	0.0217401	825276	1.65248e+06	0	0	↓	0.19193	0.41292	0.615385	0.42911
5098	495.489	-0.0244391	0.00224901	614011	1.21815e+06	0	0	↓	0.19109	0.41292	0.615385	0.44799
5103	496.375	-0.0216928	0.0234086	590236	1.13947e+06	0	0	↓	0.1881	0.41292	0.615385	0.47157
5120	498.39	-0.0238233	0.0213475	880879	1.9018e+06	0	0	↓	0.19883	0.41292	0.615385	0.36985
5122	498.427	-0.0294871	0.019462	1.41545e+06	2.73189e+06	0	0	↓	0.12702	0.41292	0.653846	0.29196
5129	499.361	-0.0142934	-0.0151453	755825	1.51353e+06	364328	963920	↓	0.59477	0.77809	0.549451	0.69685
5133	499.374	-0.0238359	0.0213491	1.00162e+06	2.26466e+06	0	0	↓	0.20322	0.41376	0.615385	0.35034
5143	500.371	-0.0194274	0.0102216	1.32388e+06	2.17393e+06	294807	779985	↓	0.31073	0.5284	0.604396	0.40294
5157	501.376	0.0227691	-0.00940084	670551	1.38707e+06	1.96192e+06	1.4447e+06	↑	0.041508	0.26927	0.747253	2.14
5161	501.464	0.0119099	-0.0328519	215733	777835	1.10946e+06	2.00413e+06	↑	0.19099	0.41292	0.604396	2.076
5162	501.501	0.0118373	-0.0329036	199034	717628	757864	1.2957e+06	↑	0.22888	0.43603	0.604396	1.6758
5176	503.306	0.0168869	0.0254027	352976	861735	2.4139e+06	5.53363e+06	↑	0.30256	0.52216	0.565934	3.8636
5179	503.396	-0.0312777	0.0177026	1.33732e+06	2.25351e+06	0	0	↓	0.1178	0.41292	0.653846	0.36947
5186	503.459	0.0175144	-0.00940986	1.8432e+06	2.89768e+06	2.82061e+06	2.80442e+06	↑	0.37458	0.59505	0.576923	1.3447
5197	504.462	-0.00668398	-0.0242056	514932	980146	324218	857799	↓	0.66673	0.83143	0.538462	0.81533
5199	505.031	0.0367169	0.031961	2.23482e+07	7.95092e+07	1.96151e+08	4.17321e+08	↑	0.092983	0.41292	0.71978	8.5589
5203	505.398	-0.0340868	0.0169563	1.37025e+06	2.17224e+06	0	0	↓	0.071757	0.34879	0.692308	0.28347
5227	507.376	-0.0240501	0.00821636	641013	1.22789e+06	0	0	↓	0.18717	0.41292	0.615385	0.48379
5228	507.377	-0.0103594	-0.000481818	1300356	2.76294e+06	746509	1.27533e+06	↓	0.88751	0.95722	0.505495	0.65639
5229	507.408	0.0121492	0.0276942	912701	2.23004e+06	898217	1.60235e+06	↑	0.74894	0.89148	0.543956	0.94175
5234	507.488	-0.0302909	0.0188986	5064552	7.99701e+06	0	0	↓	0.11281	0.41292	0.653846	0.40302
5240	508.333	0.0276766	0.0200738	386737	1.3944e+06	855902	1.50202e+06	↑	0.34471	0.56204	0.593407	1.445
5272	510.354	-0.0216874	0.0233891	710935	1.38281e+06	0	0	↓	0.18909	0.41292	0.615385	0.43876
5274	510.376	0.00285053	0.0266519	733434	1.43686e+06	901966	1.6278e+06	↑	0.81415	0.91954	0.527473	1.1333
5307	513.488	-0.019171	0.0218503	3.72946e+06	8.04116e+06	472032	1.24888e+06	↓	0.30282	0.52216	0.593407	0.24762
5310	514.371	0.00796054	-0.0388674	426623	1.06405e+06	1.71167e+06	3.49791e+06	↑	0.34448	0.56204	0.576923	2.5224
5314	514.491	-0.0217523	0.023432	1.35645e+06	2.91528e+06	0	0	↓	0.19837	0.41292	0.615385	0.3521
5324	515.413	0.0401353	0.0236088	1.12829e+06	2.86107e+06	5.50941e+07	8.49184e+07	↑	0.0077592	0.10502	0.791209	35.479
5341	517.371	0.0237661	0.00567804	759084	1.19546e+06	2.56358e+06	1.96149e+06	↑	0.040716	0.26741	0.758242	2.5795
5393	521.504	-0.0419939	0.0208564	1.81692e+06	1.78185e+06	0	0	↓	0.014769	0.15818	0.769231	0.27888
5399	522.39	-0.0256355	0.0156833	595914	1.13866e+06	0	0	↓	0.18685	0.41292	0.615385	0.49212
5440	525.288	0.0173842	0.00644363	607659	1.16713e+06	4.14425e+06	6.51308e+06	↑	0.068693	0.34683	0.681319	4.6792
5448	525.463	-0.0259019	0.0247976	867300	1.36686e+06	0	0	↓	0.11262	0.41292	0.653846	0.38818
5456	526.321	0.0253828	0.0244686	176520	636453	1.04799e+06	1.94542e+06	↑	0.17781	0.41292	0.615385	2.2924
5460	526.431	0.00573422	0.0127644	475331	1.22258e+06	691231	1.18153e+06	↑	0.59175	0.77639	0.565934	1.19
5469	527.38	-0.0267236	0.0222635	1.87754e+06	3.59831e+06	0	0	↓	0.12604	0.41292	0.653846	0.21495
5471	527.392	-0.00145235	-0.00217961	376806	931874	295556	781967	↓	0.89171	0.95722	0.516484	0.89448
5476	528.364	-0.0306591	0.0226415	4.67782e+06	8.34865e+06	0	0	↓	0.078825	0.36778	0.692308	0.12643
5479	528.449	-0.0248287	0.000595964	931586	1.87135e+06	0	0	↓	0.1923	0.41292	0.615385	0.43434
5491	529.44	-0.00497887	0.0222733	443968	1.08722e+06	562211	1.48747e+06	↓	0.93495	0.97312	0.505495	1.1385
5507	531.387	0.0294296	-0.00497183	798169	1.29195e+06	1.90076e+06	1.40179e+06	↑	0.087172	0.39925	0.714286	1.849
5509	531.408	0.0278577	-0.0054068	1.63245e+07	4.73841e+07	80346917	1.86598e+08	↑	0.13074	0.41292	0.725275	4.7728
5522	532.411	0.0113196	-0.00507954	4.90739e+06	1.3941e+07	16503739	3.88123e+07	↑	0.44967	0.65939	0.593407	3.1727
5553	535.52	-0.0215901	0.0233402	9.88153e+06	2.13765e+07	0	0	↓	0.19939	0.41322	0.615385	0.38554
5554	536.165	0.00915516	-0.00909288	457981	1.14083e+06	667137	1.14868e+06	↑	0.60435	0.78583	0.554945	1.1903
5565	537.395	0.0530564	-0.00708341	763390	1.54133e+06	8.4925e+07	1.5323e+08	↑	1.9482e-05	0.015273	0.967033	76.19
5566	537.419	-0.0238031	0.0213791	928094	1.93932e+06	0	0	↓	0.19687	0.41292	0.615385	0.33428
5571	537.535	-0.0012176	0.0150488	1.65289e+07	4.20057e+07	789531	1.36251e+06	↓	0.38635	0.60519	0.554945	0.067353
5577	538.378	-0.0259002	0.0248179	1.02e+06	1.61783e+06	0	0	↓	0.11329	0.41292	0.653846	0.40016
5578	538.398	0.0414342	0.00526087	169483	611081	1.86288e+07	2.94409e+07	↑	0.00069618	0.025848	0.846154	32.546
5596	540.426	-0.0266089	0.0166379	880355	1.78378e+06	0	0	↓	0.19322	0.41292	0.615385	0.39271
5608	541.518	-0.0334544	0.00665192	2.07793e+06	3.41494e+06	0	0	↓	0.074308	0.35364	0.692308	0.17733
5609	541.519	-0.00612387	0.022461	6.0983e+06	1.60433e+07	647869	1.7141e+06	↓	0.55183	0.74821	0.516484	0.2076
5613	542.521	-0.0228256	0.00995093	909570	1.79759e+06	0	0	↓	0.19126	0.41292	0.615385	0.39701
5614	542.522	-0.0247887	0.0205154	2.12479e+06	5.1139e+06	0	0	↓	0.21236	0.41851	0.615385	0.17024
5617	543.511	0.011927	-0.0328427	200102	721478	1.08568e+06	1.89562e+06	↑	0.17687	0.41292	0.615385	2.142
5622	544.445	-0.0275646	0.0115858	817157	1.70172e+06	0	0	↓	0.19569	0.41292	0.615385	0.4035
5628	545.402	0.0157395	-0.00734705	431394	1.09077e+06	898453	1.54235e+06	↑	0.45952	0.66933	0.565934	1.5222
5629	545.423	0.0221228	0.0171215	264724	954475	1.17869e+06	2.01992e+06	↑	0.20106	0.41375	0.615385	1.8558
5635	545.506	0.00653271	-0.00067406	1.4186e+06	1.94243e+06	1.46266e+06	1.94285e+06	↑	0.91387	0.96573	0.516484	1.0141
5655	547.52	-0.0216839	0.0234247	1422567	2.76185e+06	0	0	↓	0.18905	0.41292	0.615385	0.43111
5673	549.455	-0.000283704	0.0234433	690712	1.7036e+06	581555	1.53865e+06	↓	0.91744	0.96616	0.505495	0.92544
5676	549.535	-0.0302761	0.0187243	1.76716e+06	2.98761e+06	0	0	↓	0.119	0.41292	0.653846	0.28362
5683	550.347	-0.0270468	0.0140086	1.19087e+06	1.94525e+06	0	0	↓	0.11561	0.41292	0.653846	0.33659
5687	550.538	-0.0266502	0.00460703	1.07806e+06	1.74295e+06	0	0	↓	0.11489	0.41292	0.653846	0.34678
5697	551.435	0.000544977	0.0160908	7507380	1.74032e+07	964649	1.66046e+06	↑	0.5695	0.76025	0.510989	0.16902
5703	551.55	-0.0285133	0.00734267	1.14801e+06	1.82622e+06	0	0	↓	0.11362	0.41292	0.653846	0.35943
5705	551.551	-0.0255027	0.0135246	956725	1.98596e+06	0	0	↓	0.19578	0.41292	0.615385	0.42211
5713	553.39	0.0342296	-0.0241895	2.8387e+07	7.45751e+07	8.24749e+07	1.24015e+08	↑	0.068414	0.34683	0.747253	2.8751
5727	554.393	0.019831	-0.038297	9.54243e+06	2.48436e+07	1.28016e+07	2.58901e+07	↑	0.43355	0.64607	0.60989	1.3165
5730	554.402	0.0203318	0.0220159	351616	1.26777e+06	801329	1.37053e+06	↑	0.34237	0.5606	0.593407	1.3996
5732	554.904	0.0115206	0.023161	466487	1.14034e+06	609807	1.04297e+06	↑	0.65552	0.82402	0.543956	1.1105
5736	555.386	0.00401283	-0.0401897	1345543	3.43627e+06	1443838	3.82004e+06	↑	0.87467	0.95001	0.538462	1.0807
5739	555.396	0.00341948	-0.0344836	1.30129e+06	3.90101e+06	1.59949e+06	4.23184e+06	↑	0.91075	0.96553	0.505495	1.1698
5751	556.389	0.0128689	-0.0265589	505061	1.30334e+06	750628	1.28256e+06	↑	0.58024	0.76765	0.565934	1.2104
5753	556.396	-0.0237286	0.02167	1.17244e+06	2.36973e+06	0	0	↓	0.19394	0.41292	0.615385	0.3605
5754	556.397	0.0117095	-0.0329838	347485	1.25288e+06	797833	1.37303e+06	↑	0.33826	0.5558	0.593407	1.4277
5769	557.452	0.00952262	-0.0334493	451961	1.62957e+06	1661434	2.8807e+06	↑	0.23929	0.44699	0.604396	1.7337
5787	559.215	0.0138911	0.029284	409682	1.01282e+06	1.11555e+06	2.04212e+06	↑	0.39804	0.61522	0.576923	1.8138
5803	559.517	0.0153	-0.0430249	582877	1.5787e+06	2.11483e+06	2.85984e+06	↑	0.14616	0.41292	0.648352	2.5055
5804	559.52	-0.0266268	0.0167166	2.46935e+06	4.75813e+06	0	0	↓	0.18795	0.41292	0.615385	0.45864
5808	560.52	-0.0347261	0.00851542	2.64393e+06	3.73044e+06	0	0	↓	0.039388	0.2664	0.730769	0.15844
5809	560.521	0.014239	-0.0278451	215320	776346	704036	1.2075e+06	↑	0.26122	0.47384	0.593407	1.6206
5811	560.523	-0.0266471	0.0167046	949814	1.86177e+06	0	0	↓	0.19035	0.41292	0.615385	0.40843
5817	561.397	0.0247797	0.00611608	184032	663538	1.32257e+06	1.72374e+06	↑	0.053009	0.32118	0.681319	2.6984
5827	561.535	-0.0248748	0.0204275	2.57124e+07	5.48307e+07	0	0	↓	0.1356	0.41292	0.653846	0.1986
5854	563.44	-0.0301099	0.0133655	1.18093e+06	2.04303e+06	0	0	↓	0.12013	0.41292	0.653846	0.30149
5856	563.486	0.0223158	0.0238057	192865	695384	1.88452e+06	3.51323e+06	↑	0.13417	0.41292	0.615385	3.4201
5858	563.501	0.000626971	-0.0192415	1107314	2.1973e+06	1.98961e+06	2.80945e+06	↑	0.42744	0.64025	0.593407	1.5528
5881	564.554	-0.0267247	0.00899045	1.02186e+08	2.04808e+08	0	0	↓	0.12765	0.41292	0.653846	0.24496
5883	564.969	0.0218097	0.0238205	261632	943326	1.13172e+06	2.05032e+06	↑	0.2203	0.42762	0.604396	1.9743
5900	565.45	-0.00986003	0.0295038	1.43993e+06	2.49621e+06	558330	1.4772e+06	↓	0.43183	0.64405	0.582418	0.56235
5923	567.407	-0.0204927	0.0107568	7.7651e+06	1.76712e+07	0	0	↓	0.14792	0.41292	0.653846	0.11308
5947	569.364	0.0167146	-0.025954	3.1244e+06	9.68734e+06	1.44516e+06	2.63945e+06	↑	0.86599	0.94712	0.554945	0.52244
5948	569.385	0.0138545	-0.0324133	2.35524e+06	3.66578e+06	3.23426e+07	4.75679e+07	↑	0.062555	0.34683	0.692308	12.584
5957	569.55	-0.0278193	0.0231006	6827437	1.45002e+07	0	0	↓	0.13549	0.41292	0.653846	0.16576
5967	570.388	0.00219891	-0.0299593	397312	985998	4.87605e+06	1.06953e+07	↑	0.21	0.41831	0.587912	6.8138
5975	570.554	-0.00594001	0.0224341	1.9513e+06	5.02821e+06	332186	878880	↓	0.5935	0.77809	0.516484	0.31167
5999	574.403	0.0232066	0.0189787	223146	804565	955978	1.73148e+06	↑	0.22188	0.42925	0.604396	1.967
6007	575.413	0.0277045	0.0124325	211312	761895	1.06875e+06	1.34329e+06	↑	0.074668	0.35406	0.659341	2.1527
6016	576.416	-0.00271629	0.0202801	354320	866947	376215	995371	↓	0.99723	0.99895	0.505495	1.037
6019	576.465	-0.0339879	0.0108316	2.28149e+06	3.1551e+06	0	0	↓	0.039628	0.26699	0.730769	0.19446
6042	577.53	-0.0259686	0.0244617	1.03602e+06	1.67237e+06	0	0	↓	0.11491	0.41292	0.653846	0.33604
6053	579.466	0.00858537	0.0173113	1.11563e+07	2.6487e+07	1.4049e+06	2.58855e+06	↑	0.68855	0.84496	0.505495	0.1602
6056	579.509	-0.00596823	0.0172451	397799	971276	444779	1.17678e+06	↓	0.97723	0.99201	0.505495	1.0636
6066	580.469	-0.00699339	0.0261474	4.09294e+06	8.77944e+06	365711	967581	↓	0.37239	0.5929	0.56044	0.17932
6068	580.53	-0.0237869	0.0213196	730368	1.41982e+06	0	0	↓	0.1889	0.41292	0.615385	0.45287
6076	581.473	-0.0052219	0.0223179	590408	1.45191e+06	457171	1.20956e+06	↓	0.88534	0.95661	0.516484	0.88851
6080	581.525	-0.0144442	-0.0176173	853069	1.70902e+06	0	0	↓	0.19261	0.41292	0.615385	0.38313
6118	584.513	0.00652806	-0.0216297	755693	1.88438e+06	361735	957060	↑	0.75245	0.894	0.516484	0.67202
6128	585.483	0.0151284	-0.043189	727131	1.90283e+06	2663470	4.00039e+06	↑	0.16815	0.41292	0.637363	2.445
6140	586.486	0.00952404	-0.0334454	217618	784631	811913	1.39255e+06	↑	0.23387	0.44025	0.604396	1.6916
6151	587.512	0.00433691	-0.0290264	1.18223e+06	2.50041e+06	1067948	2.04573e+06	↑	0.92765	0.97048	0.505495	0.90881
6156	587.549	0.0193449	-0.0336515	1.09475e+06	2.22903e+06	2.00443e+06	2.02649e+06	↑	0.21962	0.42719	0.637363	1.5322
6158	587.553	0.00617893	-0.0143225	1.07412e+06	1.74539e+06	1.56922e+06	2.09283e+06	↑	0.60067	0.7828	0.571429	1.3168
6167	588.556	-0.00238651	-0.0154738	367238	896602	325598	861452	↓	0.93272	0.97228	0.516484	0.95135
6172	589.492	-0.00103651	-0.0223541	397745	987021	307283	812994	↓	0.88757	0.95722	0.505495	0.88742
6175	589.566	-0.020539	0.00264278	1.24712e+06	2.56895e+06	0	0	↓	0.19557	0.41292	0.615385	0.34675
6196	591.532	-0.014396	-0.00103171	808763	1.275e+06	503411	1.3319e+06	↓	0.53146	0.73544	0.56044	0.79446
6243	594.933	0.00393642	0.0213113	378291	923409	897470	2.37448e+06	↑	0.74297	0.88801	0.505495	1.662
6252	595.437	-0.0287674	0.00413115	1.33502e+06	2.22592e+06	0	0	↓	0.11741	0.41292	0.653846	0.29917
6254	595.438	-0.0157281	-0.00213244	9.35442e+06	2.18607e+07	0	0	↓	0.14763	0.41292	0.653846	0.058067
6257	595.504	-0.0170566	0.00772959	1.22093e+06	2.53174e+06	438269	1.15955e+06	↓	0.53007	0.73527	0.56044	0.56955
6274	596.442	-0.0205607	0.0103618	3.27967e+06	7.23593e+06	0	0	↓	0.14363	0.41292	0.653846	0.14901
6282	597.44	-0.0260161	0.0245324	1.45475e+06	2.64063e+06	0	0	↓	0.12576	0.41292	0.653846	0.25117
6287	597.495	-0.0315613	0.0065837	2.46873e+06	3.6916e+06	0	0	↓	0.070959	0.34728	0.692308	0.15906
6295	598.398	0.0117448	-0.0329625	254708	918363	675044	1.15517e+06	↑	0.3075	0.52534	0.593407	1.4898
6297	598.429	-0.00211263	0.0248979	645463	1.6462e+06	444349	1.17564e+06	↓	0.85989	0.9449	0.505495	0.83203
6316	599.512	-0.0222463	0.0162361	1.44034e+06	3.08099e+06	0	0	↓	0.19881	0.41292	0.615385	0.40487
6328	601.222	-0.00213211	0.0249089	559824	1.36665e+06	362975	960342	↓	0.82617	0.92533	0.516484	0.80677
6332	601.366	-0.00187747	0.0248886	626943	1.5765e+06	655406	1.73404e+06	↓	0.99882	0.99939	0.505495	1.0305
6340	601.509	-0.0022271	0.0249073	594576	1.47309e+06	334899	886060	↓	0.79095	0.91244	0.516484	0.74324
6343	601.528	-0.0266057	0.0165299	1.7107e+06	3.87103e+06	0	0	↓	0.20354	0.41376	0.615385	0.27738
6357	603.366	0.000716515	0.0252592	496050	1.21332e+06	396280	1.04846e+06	↑	0.89454	0.95722	0.516484	0.90298
6367	603.507	0.00763165	-0.0390674	2.48042e+06	6.77664e+06	2.84983e+06	5.17767e+06	↑	0.66307	0.82848	0.554945	1.0512
6383	604.511	0.00762165	-0.0390682	980161	2.65412e+06	1.13034e+06	1.93674e+06	↑	0.66419	0.82905	0.565934	1.0356
6395	605.598	-0.0265816	0.0168802	735992	1.43313e+06	0	0	↓	0.18945	0.41292	0.615385	0.42419
6404	606.427	-0.00376416	0.0279412	613848	1.17959e+06	556760	1.47305e+06	↓	0.78972	0.91244	0.527473	0.98057
6424	607.465	0.00954854	-0.0334398	479654	1.72942e+06	2.00395e+06	3.75741e+06	↑	0.23492	0.44174	0.604396	2.0508
6431	607.497	-0.00146358	0.0235425	6.51753e+06	1.60187e+07	728813	1.92826e+06	↓	0.54837	0.74525	0.516484	0.21723
6433	607.512	-0.00218483	0.024909	676717	1.65512e+06	404615	1.07051e+06	↓	0.80357	0.9189	0.516484	0.77001
6437	608.373	0.010282	0.0165589	1.06222e+06	2.02213e+06	1.33479e+06	2.31457e+06	↑	0.79765	0.91403	0.527473	1.1367
6446	608.501	-0.00139139	0.0235383	2.37873e+06	5.82058e+06	321014	849324	↓	0.56388	0.75573	0.516484	0.25597
6466	610.184	0.000859346	-0.0353175	654468	1.71198e+06	396446	1.0489e+06	↑	0.82914	0.92582	0.505495	0.77487
6473	610.577	-0.0102177	0.021204	808386	1.597e+06	398763	1.05503e+06	↓	0.60517	0.78626	0.549451	0.68403
6482	611.476	-0.0259265	0.0248346	1.13867e+06	1.90379e+06	0	0	↓	0.11707	0.41292	0.653846	0.34348
6505	613.429	0.0393621	0.00618172	0	0	3.57013e+07	9.07518e+07	↑	0.030561	0.24351	0.714286	69.033
6510	613.514	0.00183759	-0.0263627	891679	2.18481e+06	1.41445e+06	2.49985e+06	↑	0.57938	0.76755	0.554945	1.2736
6519	613.945	0.0137407	0.0292885	527768	1.32069e+06	1.19107e+06	2.17901e+06	↑	0.45563	0.66478	0.576923	1.599
6530	614.495	-0.0260525	0.00931143	804613	1.58494e+06	0	0	↓	0.19088	0.41292	0.615385	0.40211
6548	615.507	-0.0265723	0.016916	1.76244e+06	3.49406e+06	0	0	↓	0.19181	0.41292	0.615385	0.38628
6551	615.58	0.0187682	-0.0330753	381793	1.37657e+06	1.20345e+06	1.51721e+06	↑	0.12452	0.41292	0.659341	1.7835
6552	615.582	-0.0294632	0.0193728	1338031	2.21935e+06	0	0	↓	0.11695	0.41292	0.653846	0.3077
6563	616.51	-0.0216952	0.0234084	743817	1.44039e+06	0	0	↓	0.18846	0.41292	0.615385	0.46962
6580	617.486	0.00041098	-0.0296519	919761	2.15877e+06	1.39065e+06	2.66423e+06	↑	0.69209	0.84632	0.538462	1.3581
6605	619.439	0.00914587	0.00479221	192725	694881	854326	1.47249e+06	↑	0.20296	0.41376	0.615385	1.85
6607	619.502	0.0120984	-0.0327025	267605	964862	3.93637e+06	8.86076e+06	↑	0.14717	0.41292	0.615385	4.8726
6611	619.614	-0.0184527	0.0077129	1.96032e+07	4.73153e+07	0	0	↓	0.22567	0.43275	0.615385	0.060174
6619	620.47	-0.023687	0.0217266	628631	1.20103e+06	0	0	↓	0.18688	0.41292	0.615385	0.47768
6634	620.617	-0.0221097	0.00659131	31731117	8.6349e+07	0	0	↓	0.14943	0.41292	0.653846	0.015639
6635	620.944	0.0185196	0.0212062	201272	725698	796959	1.3796e+06	↑	0.22454	0.43219	0.604396	1.7692
6647	621.62	-0.0217157	0.0234622	1.64212e+06	3.43427e+06	0	0	↓	0.19851	0.41292	0.615385	0.29965
6662	623.47	-0.015727	0.00778481	3.73132e+06	8.85104e+06	0	0	↓	0.21489	0.42276	0.615385	0.13701
6670	625.095	0.0239632	0.0227364	6.49942e+06	1.4784e+07	3.32509e+07	4.47203e+07	↑	0.17694	0.41292	0.648352	4.6172
6675	625.393	0.0232823	0.0189419	188650	680186	1.06239e+06	1.81801e+06	↑	0.16922	0.41292	0.615385	2.2026
6683	626.094	0.0209454	0.0219925	634559	2.28794e+06	4.29121e+06	7.90049e+06	↑	0.16187	0.41292	0.615385	2.5352
6684	626.098	0.0142846	0.0250766	817437	2.19138e+06	3.72977e+06	6.96053e+06	↑	0.29987	0.51912	0.587912	3.1108
6689	627.092	-0.000151581	0.0285604	1008992	1.65135e+06	2.79859e+06	5.15382e+06	↓	0.6368	0.81052	0.532967	2.368
6705	629.51	-0.00825367	-0.000394016	380430	928623	607294	1.60675e+06	↓	0.85392	0.94071	0.505495	1.2912
6707	629.6	0.00561657	-0.0163368	678762	1.311e+06	696889	1.2006e+06	↑	0.89497	0.95722	0.516484	0.9944
6723	632.497	0.010298	-0.032741	473051	1.70561e+06	1.16439e+06	2.13636e+06	↑	0.3262	0.54263	0.593407	1.592
6750	635.497	0.00163192	-0.0326504	631975	1.21074e+06	5.81966e+06	1.41703e+07	↑	0.38743	0.60568	0.549451	6.1791
6762	636.481	-0.00197967	-0.0108608	1130504	2.85539e+06	773749	2.04715e+06	↓	0.85334	0.94067	0.516484	0.83154
6765	636.592	-0.0237368	0.0217451	909966	1.90797e+06	0	0	↓	0.19639	0.41292	0.615385	0.40249
6770	637.305	0.0209465	-0.0219986	2.46836e+07	4.98716e+07	1.34595e+07	1.02663e+07	↑	0.44852	0.65881	0.582418	0.54329
6787	638.309	0.0168837	-0.0212252	8.40665e+06	1.49179e+07	4610867	3.5934e+06	↑	0.69188	0.84632	0.549451	0.54788
6799	638.608	-0.00617443	0.017685	784954	1.91605e+06	493574	1.30587e+06	↓	0.81723	0.9212	0.516484	0.7928
6807	639.312	-0.0181941	0.00666295	1.19424e+06	2.51519e+06	0	0	↓	0.19657	0.41292	0.615385	0.37851
6817	639.567	-0.0245814	0.0186756	561584	1.07096e+06	0	0	↓	0.18659	0.41292	0.615385	0.50089
6831	641.557	-0.00517577	0.0223142	391626	956078	327542	866595	↓	0.91054	0.96553	0.516484	0.92427
6835	641.596	-0.0228542	0.0033023	1.63895e+07	4.96415e+07	0	0	↓	0.10778	0.41292	0.692308	0.029624
6850	642.957	0.0107315	0.0269825	355022	866623	639814	1.09269e+06	↑	0.52127	0.72886	0.543956	1.3076
6868	645.392	-0.00197111	0.0249	422203	1.03148e+06	367599	972574	↓	0.92593	0.96984	0.516484	0.94293
6880	646.552	-0.0266032	0.0169126	1.4358e+06	2.99213e+06	0	0	↓	0.19569	0.41292	0.615385	0.37481
6884	647.077	0.0278612	-0.0183081	2.38293e+06	2.94953e+06	5.7227e+06	3.08901e+06	↑	0.04288	0.2751	0.785714	2.1079
6893	647.459	0.0148797	-0.0210679	24027176	4.60032e+07	14781048	2.29253e+07	↑	0.75465	0.89461	0.56044	0.61435
6905	647.645	0.013789	-0.0224132	2064647	5.13927e+06	1.68973e+06	2.44673e+06	↑	0.64178	0.81389	0.582418	0.80759
6912	648.462	0.00016057	-0.0231786	1.09619e+07	1.91634e+07	6.63641e+06	1.03801e+07	↑	0.8611	0.94505	0.505495	0.61214
6914	648.502	-0.0158959	0.00130851	948086	2.20729e+06	0	0	↓	0.20652	0.41565	0.615385	0.34341
6924	649.465	0.00360546	0.00343617	1889147	4.04477e+06	1190557	2.26185e+06	↑	0.94935	0.98028	0.505495	0.67985
6957	651.492	0.0128813	-0.0435497	1.7999e+06	5.10859e+06	8.52188e+06	1.77055e+07	↑	0.2086	0.41713	0.637363	3.7094
6978	652.495	0.0064993	-0.0381082	980156	2.05427e+06	3.54714e+06	7.0883e+06	↑	0.32619	0.54263	0.593407	2.8957
6991	653.502	-0.009556	0.0253878	1.09791e+06	2.20478e+06	423651	1.12087e+06	↓	0.54637	0.74369	0.549451	0.58986
6998	654.332	0.0121353	-0.0214728	1.799e+07	3.87465e+07	1.67288e+07	2.20351e+07	↑	0.58557	0.77176	0.571429	0.92595
7009	655.316	-0.0068488	0.00866523	5.24768e+06	1.13892e+07	1011506	1.84255e+06	↓	0.3281	0.54438	0.60989	0.24606
7012	655.335	0.0049216	-0.0413235	5.86907e+06	1.40793e+07	5.5129e+06	7.89749e+06	↑	0.61524	0.79222	0.549451	0.93329
7031	656.319	-0.000832408	0.0234582	1266850	3.75787e+06	401941	1.06344e+06	↓	0.72643	0.87543	0.516484	0.50733
7054	657.455	0.0447715	0.0191718	0	0	4.30077e+07	1.09499e+08	↑	0.031934	0.24989	0.714286	63.084
7059	657.59	-0.026572	0.0168188	1.05867e+06	2.0449e+06	0	0	↓	0.18822	0.41292	0.615385	0.48282
7063	657.971	0.0081259	0.0320844	783513	1.54066e+06	910944	1.55984e+06	↑	0.81826	0.9212	0.516484	1.0887
7073	658.574	0.00771812	-0.0389906	480639	1.22394e+06	915549	1.64146e+06	↑	0.50381	0.71169	0.576923	1.4337
7083	659.287	0.0115895	-0.0225651	62727390	1.28021e+08	1.53125e+08	2.0843e+08	↑	0.33107	0.5476	0.637363	2.4147
7095	660.291	0.0115484	-0.0226673	2.10384e+07	4.27196e+07	4.8804e+07	6.4604e+07	↑	0.34453	0.56204	0.637363	2.2947
7105	661.294	0.00566684	-0.041943	3.33163e+06	7.09307e+06	7.55414e+06	1.03798e+07	↑	0.3984	0.61522	0.593407	2.1405
7126	663.454	0.032619	-0.0165371	9.08482e+07	1.97728e+08	3.90576e+07	2.97101e+07	↑	0.43103	0.64341	0.648352	0.42448
7135	664.26	-0.00200537	0.024907	444086	1.09681e+06	346242	916071	↓	0.88916	0.95722	0.516484	0.8917
7145	664.457	0.0205401	-0.0219868	3.43163e+07	7.30812e+07	1.52225e+07	1.43769e+07	↑	0.62489	0.8012	0.604396	0.44423
7167	665.46	0.0264796	-0.00363585	6.03082e+06	1.24148e+07	3.57398e+06	3.15077e+06	↑	0.48939	0.69634	0.604396	0.5821
7174	665.583	-0.0247762	0.0203592	1.21128e+06	2.38317e+06	0	0	↓	0.19052	0.41292	0.615385	0.41281
7178	666.464	-0.0181475	0.00651909	843596	1.7157e+06	0	0	↓	0.19368	0.41292	0.615385	0.43358
7181	666.577	0.00821799	-0.0445679	771759	1.49722e+06	1.58891e+06	3.18357e+06	↑	0.64342	0.81537	0.538462	1.6814
7203	667.599	-0.0273301	0.0182608	5.30984e+06	9.85375e+06	0	0	↓	0.1285	0.41292	0.653846	0.13955
7224	669.441	0.0193061	-0.0356646	1735680	3.53246e+06	3.98403e+06	5.59407e+06	↑	0.23632	0.44342	0.642857	2.0353
7231	669.627	0.00151884	-0.0411533	1.20255e+06	2.05678e+06	1.78291e+06	3.19339e+06	↑	0.84988	0.93909	0.521978	1.3856
7233	670.444	0.00953867	-0.0391479	618651	1.65555e+06	1.05285e+06	1.97585e+06	↑	0.54473	0.7432	0.554945	1.3736
7255	672.552	-0.030539	0.00720445	2.82908e+06	5.60916e+06	0	0	↓	0.13281	0.41292	0.653846	0.15222
7281	675.261	0.0252553	-0.0181871	3.94605e+06	6.59728e+06	6.64379e+06	5.0903e+06	↑	0.12027	0.41292	0.708791	1.5866
7296	676.264	0.0200689	-0.0301112	871487	2.23512e+06	1.70644e+06	2.26368e+06	↑	0.28705	0.50443	0.615385	1.5139
7304	677.298	-0.0114582	-0.0153667	1.38393e+06	2.62836e+06	541523	1.43273e+06	↓	0.44908	0.65908	0.571429	0.56123
7331	680.48	0.00736823	-0.0248113	1.48427e+07	2.22401e+07	1.49275e+07	2.05934e+07	↑	0.79124	0.91244	0.532967	0.99893
7336	681.484	0.0104555	-0.0191539	6.98533e+06	9.70218e+06	7471119	8.50931e+06	↑	0.59572	0.77809	0.571429	1.0552
7341	682.363	0.0119366	-0.0328268	369934	1.33381e+06	2.32854e+06	4.67885e+06	↑	0.19384	0.41292	0.604396	2.6539
7343	682.487	-0.0017836	-0.0296384	1.0656e+06	2.16491e+06	1.22019e+06	2.2333e+06	↓	0.83184	0.92692	0.527473	1.0881
7348	683.367	0.0163584	-0.0186008	186109	671026	1.26146e+06	2.16649e+06	↑	0.15129	0.41292	0.615385	2.5398
7350	683.434	0.0477729	0.0215546	0	0	4.02436e+06	6.37955e+06	↑	0.013206	0.14772	0.714286	9.6488
7363	685.436	0.014335	-0.025557	4.10401e+07	6.71649e+07	7.5924e+07	8.67209e+07	↑	0.39179	0.6086	0.637363	1.8379
7370	686.439	0.0118531	-0.0297388	1.80353e+07	3.10697e+07	3.38377e+07	3.95749e+07	↑	0.38967	0.60658	0.615385	1.7814
7374	686.531	-0.00999817	-0.00449378	1.31679e+06	3.22635e+06	826542	2.18682e+06	↓	0.8178	0.9212	0.516484	0.79201
7381	687.442	0.0118439	-0.0298141	3.76363e+06	6.48001e+06	7.30139e+06	8.56426e+06	↑	0.38161	0.60155	0.615385	1.8431
7390	688.446	0.0133509	-0.0286234	269729	972523	724480	1.23766e+06	↑	0.30552	0.52525	0.593407	1.4821
7392	688.549	-0.0245952	0.0187821	886199	1.81442e+06	0	0	↓	0.19444	0.41292	0.615385	0.37081
7409	690.565	-0.0245901	0.0187001	936567	1.81206e+06	0	0	↓	0.18837	0.41292	0.615385	0.47283
7415	690.601	0.00810327	-0.0445623	960686	1.99211e+06	1183345	2.11834e+06	↑	0.79056	0.91244	0.527473	1.1416
7438	694.537	-0.0231708	0.0141707	624452	1.18927e+06	0	0	↓	0.1864	0.41292	0.615385	0.49875
7454	695.63	0.0114794	-0.0283091	246379	888333	1.00787e+06	1.7934e+06	↑	0.22549	0.43275	0.604396	1.8832
7459	696.379	0.00436646	-0.0351313	2.66589e+06	7.30986e+06	2.32166e+06	2.98691e+06	↑	0.56212	0.75454	0.604396	0.84761
7473	697.383	0.0164626	-0.0151788	177102	638552	934337	1.61932e+06	↑	0.17906	0.41292	0.615385	2.0979
7480	697.658	0.0148977	-0.0308597	1.60616e+07	3.25552e+07	4.64344e+07	8.85958e+07	↑	0.46857	0.67798	0.571429	2.8414
7488	698.661	0.0197298	-0.0380317	7.675e+06	1.57042e+07	2.1372e+07	4.0718e+07	↑	0.44314	0.65421	0.593407	2.6006
7490	699.28	0.0130386	-0.0494105	2.37805e+06	6.76823e+06	4.71324e+06	6.97649e+06	↑	0.28953	0.50827	0.615385	1.7808
7499	699.665	0.00833345	-0.044433	1.90239e+06	3.9055e+06	4.855e+06	9.35643e+06	↑	0.5637	0.75573	0.549451	2.142
7500	699.674	0.0105627	-0.038343	370959	905545	2795881	6.33221e+06	↑	0.27195	0.48622	0.587912	4.0465
7502	700.283	0.0152053	-0.0375047	683041	2.46274e+06	1.71086e+06	2.46355e+06	↑	0.15191	0.41292	0.659341	1.7946
7512	701.41	0.0184415	-0.0195277	7.59181e+06	1.00199e+07	1.05162e+07	8.66851e+06	↑	0.32198	0.54154	0.593407	1.3498
7513	701.431	0.015236	-0.0430903	675014	1.66835e+06	2652073	3.3983e+06	↑	0.13096	0.41292	0.659341	2.3531
7515	701.481	0.036047	0.0225142	198615	716117	3.01082e+07	7.63456e+07	↑	0.05214	0.31813	0.692308	45.022
7521	702.413	0.0217681	-0.0233633	3550629	4.85162e+06	5.05073e+06	4.15078e+06	↑	0.30672	0.52534	0.593407	1.3167
7531	703.211	0.0186324	-0.0239875	410514	1.00205e+06	679848	1.16117e+06	↑	0.55827	0.75266	0.543956	1.2564
7543	703.573	-0.0215885	0.00674652	4.29471e+06	8.19009e+06	0	0	↓	0.18658	0.41292	0.615385	0.50067
7544	703.575	0.00344733	-0.00536595	1.39517e+06	4.17494e+06	427657	1.13147e+06	↑	0.72421	0.87491	0.516484	0.49472
7573	706.538	-0.0244503	0.00223405	767095	1.46525e+06	0	0	↓	0.18684	0.41292	0.615385	0.47866
7600	708.512	0.0117792	-0.0291328	4598133	6.29852e+06	8.25214e+06	1.0117e+07	↑	0.44712	0.6573	0.593407	1.6442
7606	708.65	-0.0173851	-0.00255885	1077428	1.73743e+06	313672	829898	↓	0.34517	0.56204	0.604396	0.49953
7615	709.515	0.0237181	-0.0235166	2.3163e+06	3.2533e+06	4.22176e+06	4.45575e+06	↑	0.26597	0.47984	0.637363	1.6447
7620	710.394	0.0132729	-0.0264784	6.91726e+06	1.15604e+07	3.11813e+07	4.57137e+07	↑	0.23606	0.44341	0.648352	4.3755
7629	711.398	-0.00221968	-0.0307598	2.66512e+06	4.37079e+06	6024257	1.26429e+07	↓	0.93237	0.97228	0.516484	2.1524
7649	713.653	0.00752979	-0.0297091	401929	991267	3.13814e+06	8.30275e+06	↑	0.54984	0.74667	0.505495	4.4904
7650	713.694	0.0149176	-0.0250381	599435	1.49266e+06	938798	1.61004e+06	↑	0.5751	0.76407	0.554945	1.2332
7657	714.637	0.0100812	-0.0386439	993320	2.58762e+06	1.09065e+06	1.86779e+06	↑	0.70159	0.85494	0.543956	1.0019
7679	716.348	0.000777393	-0.0347674	8.9509e+06	2.03883e+07	1.21995e+07	1.67692e+07	↑	0.61019	0.7899	0.549451	1.3469
7681	716.653	0.0102277	-0.0385469	544588	1.33932e+06	968119	1.65813e+06	↑	0.5254	0.73112	0.565934	1.3167
7684	717.351	0.00532841	-0.0417422	3.58753e+06	8.41761e+06	4.96757e+06	7.00324e+06	↑	0.499	0.7062	0.571429	1.3202
7687	717.55	0.0154792	-0.0373309	748299	2.69803e+06	6.0398e+06	9.56086e+06	↑	0.080281	0.37357	0.681319	5.2741
7689	717.612	0.0117964	-0.0282023	179455	647036	3.77368e+06	8.25424e+06	↑	0.11902	0.41292	0.615385	6.7311
7695	718.553	0.0119975	-0.0327972	328006	1.18264e+06	2435618	4.16799e+06	↑	0.14337	0.41292	0.615385	2.7302
7701	718.632	0.0081232	-0.0445274	1.75123e+06	3.69887e+06	1995241	3.42568e+06	↑	0.79562	0.9134	0.516484	1.0884
7716	719.636	0.0141248	-0.0278768	486564	1.75433e+06	803916	1.38934e+06	↑	0.41046	0.62446	0.593407	1.2295
7724	720.966	-0.0244325	0.00223782	616864	1.17458e+06	0	0	↓	0.18638	0.41292	0.615385	0.49472
7728	721.258	0.0152632	0.00958766	4.2784e+06	8.21067e+06	4662308	7.71269e+06	↑	0.64115	0.8137	0.571429	1.055
7731	721.507	-0.000553965	-0.0265714	1.9819e+06	2.07312e+06	2.62855e+06	2.48628e+06	↓	0.68182	0.83964	0.604396	1.2844
7734	721.645	-0.00133534	-0.0153462	683360	1.708e+06	849486	2.24753e+06	↓	0.94302	0.9766	0.505495	1.1356
7738	722.261	0.0180778	0.0194995	1.53068e+06	2.93354e+06	2.07411e+06	3.07289e+06	↑	0.56141	0.75417	0.582418	1.2148
7745	722.527	0.020652	-0.0239225	1.30409e+07	2.07099e+07	1.12651e+07	1.32965e+07	↑	0.5305	0.73528	0.593407	0.85187
7749	722.649	-0.00140315	-0.0153478	401582	991697	386983	1.02386e+06	↓	0.96852	0.98719	0.505495	0.98762
7757	723.53	0.0123192	-0.0214661	5.13955e+06	9.59568e+06	5.22906e+06	6.73659e+06	↑	0.53631	0.73864	0.598901	0.9916
7761	723.66	-0.024495	0.0111983	5.75539e+07	1.89218e+08	0	0	↓	0.18139	0.41292	0.653846	0.0088054
7762	723.661	0.0128689	-0.025472	1.64053e+07	3.57072e+07	5.51588e+07	8.28978e+07	↑	0.24055	0.44799	0.659341	3.3068
7767	724.528	-0.00285833	-0.0117291	1.01755e+06	1.97361e+06	473363	1.2524e+06	↓	0.57535	0.76407	0.56044	0.68185
7769	724.534	-0.0108818	-0.00678755	1.02829e+06	2.16872e+06	499600	1.32182e+06	↓	0.61745	0.79352	0.538462	0.67635
7773	724.664	0.00682766	-0.0228643	7.75504e+06	1.72461e+07	1.8054e+07	3.62055e+07	↑	0.66757	0.83149	0.549451	2.2504
7781	725.668	0.00179491	-0.0183312	1.30545e+06	3.75398e+06	3.78033e+06	7.80395e+06	↑	0.41032	0.62446	0.576923	2.24
7784	725.69	0.0113272	-0.0345969	421709	1.03481e+06	1.25252e+06	2.43543e+06	↑	0.39737	0.61522	0.565934	1.9344
7796	727.275	0.00357784	-0.0345585	540149	1.3741e+06	1.89367e+06	5.01019e+06	↑	0.69056	0.84622	0.505495	2.3956
7798	727.46	0.03841	0.00545273	0	0	2.39354e+06	4.09918e+06	↑	0.013553	0.15063	0.714286	5.0051
7815	730.632	0.00367384	-0.0274705	4.51584e+06	6.6038e+06	8232335	1.19863e+07	↑	0.48566	0.69409	0.576923	1.7634
7821	731.635	0.00204041	-0.0392865	1.90297e+06	3.09651e+06	2.72298e+06	5.41109e+06	↑	0.92442	0.96947	0.5	1.3404
7827	732.607	-0.0244582	0.00223285	958767	1.84767e+06	0	0	↓	0.18807	0.41292	0.615385	0.44969
7852	736.543	0.00854476	-0.0236607	2.14905e+07	4.04204e+07	3.56827e+07	4.07913e+07	↑	0.3113	0.52842	0.626374	1.6477
7855	737.23	-0.00752768	0.0245089	1.90227e+06	3.89069e+06	371001	981577	↓	0.4284	0.64107	0.56044	0.35459
7856	737.23	0.013684	-0.0140288	684346	1.69386e+06	456994	1.20909e+06	↑	0.83912	0.93266	0.516484	0.82025
7861	737.546	0.0115714	-0.0290452	10151305	1.96346e+07	1.02173e+07	1.4846e+07	↑	0.68491	0.84226	0.56044	0.98708
7867	738.426	0.00884338	-0.020887	6.97185e+06	1.52403e+07	2.49736e+06	2.57612e+06	↑	0.87068	0.94856	0.543956	0.37026
7870	738.55	-0.00725048	-0.0229824	2.93863e+06	4.8401e+06	2.02337e+06	3.85153e+06	↓	0.57463	0.76407	0.565934	0.75142
7874	739.429	-0.00516752	-0.0210345	2.91736e+06	6.45154e+06	903918	1.56733e+06	↓	0.60029	0.7828	0.554945	0.39169
7896	742.496	0.0109679	-0.0297543	1.98814e+07	2.99986e+07	2.31439e+07	2.83406e+07	↑	0.65502	0.82402	0.593407	1.1538
7900	743.499	0.000380135	-0.034041	9.36676e+06	1.42277e+07	1.10926e+07	1.40438e+07	↑	0.77768	0.9053	0.549451	1.1513
7908	744.503	0.000366993	-0.034043	2.55506e+06	3.89622e+06	2.84949e+06	3.6436e+06	↑	0.81325	0.91954	0.538462	1.0881
7911	744.588	-0.0268786	0.00374331	966881	1.88418e+06	0	0	↓	0.18918	0.41292	0.615385	0.46467
7918	745.643	0.0132989	-0.0490261	5.26793e+06	1.0549e+07	8.2863e+07	2.00909e+08	↑	0.27702	0.49196	0.615385	13.684
7920	746.51	-0.00341285	-0.0368282	1.07226e+06	2.17877e+06	0	0	↓	0.19357	0.41292	0.615385	0.43338
7926	746.646	0.0074742	-0.0444239	2.89108e+06	4.8796e+06	3.62213e+07	8.71471e+07	↑	0.36635	0.58649	0.582418	10.983
7929	747.406	0.00998951	0.0167374	1.06651e+06	2.22301e+06	907009	1.5514e+06	↑	0.94995	0.98028	0.516484	0.87269
7933	747.65	0.0116383	-0.0344677	432717	1.05935e+06	7.29482e+06	1.7747e+07	↑	0.22642	0.43369	0.587912	8.7623
7947	750.601	0.0199772	-0.0376797	1.95964e+06	4.02183e+06	3.56167e+06	5.20629e+06	↑	0.42568	0.63852	0.593407	1.592
7949	751.335	0.0118722	-0.0328808	185669	669439	811102	1.38661e+06	↑	0.20363	0.41376	0.615385	1.8311
7951	751.604	0.00821381	-0.0445136	904279	1.79875e+06	1565780	2.72328e+06	↑	0.64986	0.81879	0.549451	1.4891
7980	759.572	-0.0248172	-0.00345698	1.46551e+06	2.57907e+06	0	0	↓	0.12159	0.41292	0.653846	0.27948
7989	760.302	0.014956	-0.0164452	1.29426e+07	3.02712e+07	3.40289e+06	3.49191e+06	↑	0.98337	0.99232	0.527473	0.27436
7992	760.586	0.00301541	0.0010909	3.12714e+07	1.05362e+08	1.60368e+06	3.19051e+06	↑	0.68794	0.8448	0.505495	0.063112
7996	761.305	-0.0171737	-0.0101903	3.92166e+06	8.42556e+06	379228	1.00334e+06	↓	0.18778	0.41292	0.648352	0.19638
8011	762.589	-0.0268784	0.00372439	1.63159e+06	3.11588e+06	0	0	↓	0.18677	0.41292	0.615385	0.49153
8018	763.379	-0.00579648	0.00294577	3.05166e+06	4.81928e+06	433181	1.14609e+06	↓	0.19845	0.41292	0.637363	0.27373
8024	763.606	-0.00441357	-0.00988886	2.35525e+06	5.78616e+06	1.80586e+06	3.7069e+06	↓	0.96643	0.98641	0.516484	0.79145
8032	764.571	-0.0269246	0.00366195	1.78488e+06	3.84435e+06	0	0	↓	0.19901	0.41292	0.615385	0.38907
8035	764.574	0.0255123	-0.0183603	4.55144e+07	7.16956e+07	1.63188e+07	1.11255e+07	↑	0.6341	0.80767	0.60989	0.35706
8040	765.35	0.0126929	-0.0495375	2.95863e+06	7.97152e+06	2.24023e+06	2.81002e+06	↑	0.6309	0.80623	0.593407	0.75466
8048	765.577	0.015396	-0.0202565	2.21819e+07	3.47091e+07	8.16316e+06	6.67286e+06	↑	0.88105	0.95375	0.571429	0.37205
8054	766.354	0.00672235	-0.0398294	1.08161e+06	3.10434e+06	741778	1.27025e+06	↑	0.82457	0.92414	0.543956	0.72949
8059	766.581	0.0045416	-0.0156857	5.33855e+06	8.73641e+06	1.7739e+06	2.34181e+06	↑	0.78466	0.90979	0.505495	0.36348
8067	767.585	-0.0191731	0.0021186	1.07807e+06	2.10744e+06	0	0	↓	0.18952	0.41292	0.615385	0.46193
8084	771.646	0.00215178	-0.0184142	2.1715e+06	5.98795e+06	3.07546e+07	7.67012e+07	↑	0.28595	0.50321	0.576923	9.3369
8101	772.649	0.00226195	-0.0185468	985281	2.82857e+06	1.37399e+07	3.3651e+07	↑	0.26755	0.4818	0.576923	9.7345
8146	777.328	-0.0154345	-0.0221018	6.05094e+06	1.07701e+07	4.78081e+06	9.26136e+06	↓	0.56509	0.7562	0.593407	0.81613
8148	777.483	0.013308	-0.028635	466272	1.68117e+06	868407	1.49383e+06	↑	0.38545	0.60432	0.593407	1.297
8158	778.332	-0.00184565	-0.0297705	1.52436e+06	3.23898e+06	1.36249e+06	2.7089e+06	↓	0.9505	0.98028	0.516484	0.90051
8167	778.617	0.0134038	-0.049126	1272975	2.53765e+06	13187384	2.70027e+07	↑	0.1436	0.41292	0.637363	7.2546
8175	779.62	0.0067464	-0.0379576	905470	1.75423e+06	6.14357e+06	1.23889e+07	↑	0.19712	0.41292	0.615385	4.7122
8184	780.569	-0.0143365	-0.0180892	941057	1.90816e+06	0	0	↓	0.19312	0.41292	0.615385	0.41407
8208	780.965	-0.0220926	0.0072131	1.13921e+06	2.27911e+06	0	0	↓	0.19214	0.41292	0.615385	0.39775
8210	780.967	-0.00228296	0.0068833	586557	1.43453e+06	615119	1.62745e+06	↓	0.99818	0.99932	0.505495	1.0305
8214	780.993	-0.0247866	0.000629168	1.34495e+06	2.59843e+06	0	0	↓	0.18822	0.41292	0.615385	0.47897
8217	781.022	-0.0217876	0.00835702	933555	1.81668e+06	0	0	↓	0.1894	0.41292	0.615385	0.42418
8233	781.117	-0.00338776	0.0166282	7.08344e+06	1.29877e+07	1.96903e+07	3.85973e+07	↓	0.83307	0.9277	0.505495	2.6618
8252	782.116	0.0269581	0.0230078	540158	1.94757e+06	2.63525e+06	4.53437e+06	↑	0.18818	0.41292	0.615385	1.9811
8254	782.12	0.0209127	0.0220006	572759	2.06511e+06	3.96072e+06	7.72798e+06	↑	0.17181	0.41292	0.604396	2.5898
8258	782.284	0.000793231	-0.0347284	2.57548e+07	4.64143e+07	41438564	6.06065e+07	↑	0.64394	0.81544	0.549451	1.5795
8261	782.566	-0.0259803	0.00678168	4.19438e+06	8.18494e+06	0	0	↓	0.1893	0.41292	0.615385	0.45403
8262	782.567	-0.00256006	-0.0293187	2006534	3.76303e+06	850858	1.45312e+06	↓	0.67482	0.83634	0.532967	0.51044
8265	783.113	-0.000328464	0.023437	875390	2.16594e+06	724316	1.91636e+06	↓	0.91231	0.96573	0.505495	0.91695
8271	783.287	0.012925	-0.0493934	6.88992e+06	1.44147e+07	1.27527e+07	1.8821e+07	↑	0.41134	0.62525	0.593407	1.5599
8281	783.575	0.00950397	-0.0334731	453224	1.63412e+06	1.57023e+06	3.03875e+06	↑	0.27405	0.48798	0.604396	1.9803
8287	784.291	0.0129187	-0.0494024	1.0761e+06	2.30295e+06	1.97782e+06	2.81119e+06	↑	0.39927	0.61603	0.593407	1.5521
8296	784.585	-0.0120099	0.00715366	699990	2.52385e+06	0	0	↓	0.47803	0.68599	0.538462	0.76471
8327	788.616	-0.021032	0.004016	1.20324e+06	2.94884e+06	0	0	↓	0.2993	0.51892	0.576923	0.59365
8341	791.499	0.00492801	-0.0414871	4.48167e+06	7.95567e+06	4.62053e+06	7.42954e+06	↑	0.80151	0.91714	0.538462	1.0096
8344	792.502	-0.000668146	-0.0366561	2.33396e+06	4.21402e+06	2.02435e+06	3.72028e+06	↓	0.91551	0.96573	0.510989	0.8982
8357	793.628	0.0137137	-0.0487975	2.14268e+06	4.15456e+06	2.253e+08	5.80686e+08	↑	0.12504	0.41292	0.626374	69.253
8362	794.494	0.0116869	-0.0329958	478953	1.72689e+06	1.00694e+06	1.77757e+06	↑	0.35539	0.57422	0.593407	1.4194
8366	794.631	0.00776225	-0.0441528	1.63254e+06	2.63105e+06	9.90612e+07	2.55077e+08	↑	0.20541	0.41502	0.593407	45.773
8370	796.573	0.00310928	-0.0347195	1.16607e+06	2.92706e+06	565449	1.49604e+06	↑	0.75722	0.89526	0.516484	0.67759
8384	798.258	-0.000713206	-0.0365085	1.92556e+06	3.28668e+06	1.87212e+06	3.73624e+06	↓	0.90846	0.96553	0.510989	0.98339
8385	798.585	0.0154862	-0.0429149	531512	1.33668e+06	6.26276e+06	1.2218e+07	↑	0.085621	0.39318	0.659341	6.6822
8405	802.837	0.00526683	-0.0146724	5.97032e+06	1.04606e+07	2.37143e+06	3.27168e+06	↑	0.85029	0.93909	0.505495	0.4298
8408	803.099	0.0271092	-0.0298032	1.16167e+06	1.88482e+06	3.65243e+06	2.60265e+06	↑	0.044746	0.28497	0.78022	2.5153
8420	803.306	-0.0244357	0.00224593	811817	1.56497e+06	0	0	↓	0.18796	0.41292	0.615385	0.4826
8431	803.841	-0.00653871	-0.0198129	3.452e+06	5.86223e+06	1.06394e+06	1.86006e+06	↓	0.54362	0.74227	0.554945	0.38673
8435	804.844	-0.000507777	0.00229933	608790	1.48615e+06	400262	1.05899e+06	↓	0.83032	0.92582	0.516484	0.81313
8442	806.508	0.00951384	-0.0334541	217749	785105	772470	1.33126e+06	↑	0.2451	0.45239	0.604396	1.6892
8451	807.675	-0.0217717	0.0234691	1.85668e+06	4.09209e+06	0	0	↓	0.20392	0.41376	0.615385	0.24466
8474	812.614	-0.0239656	0.0086364	782750	1.50005e+06	0	0	↓	0.18722	0.41292	0.615385	0.48136
8503	818.905	-0.0066091	-0.0245778	1.03593e+06	2.39357e+06	522113	1.38138e+06	↓	0.65989	0.82663	0.538462	0.67049
8544	826.932	-0.0217072	0.00877121	990755	1.92383e+06	0	0	↓	0.18911	0.41292	0.615385	0.4293
8579	835.707	-0.023816	0.0214451	3.00831e+06	6.89938e+06	0	0	↓	0.20794	0.4166	0.615385	0.20655
8668	851.811	-0.000323741	0.00696593	985347	2.45311e+06	597901	1.5819e+06	↓	0.81272	0.91954	0.516484	0.77666
8671	851.84	-0.0235669	0.0052398	1445479	2.8018e+06	0	0	↓	0.18864	0.41292	0.615385	0.44853
8684	851.991	-0.0216138	0.00670851	1.2662e+06	2.64332e+06	0	0	↓	0.19581	0.41292	0.615385	0.37761
8690	852.023	-0.022581	0.0057401	1.09874e+06	2.13159e+06	0	0	↓	0.18891	0.41292	0.615385	0.43524
8746	860.295	-0.0188004	-0.00752709	2.37771e+06	5.39683e+06	0	0	↓	0.13733	0.41292	0.653846	0.21578
8756	860.952	0.00234489	-0.0355448	850556	2.31262e+06	616136	1.63014e+06	↑	0.91034	0.96553	0.505495	0.83301
8803	865.908	0.0129647	-0.0493583	2719820	5.7356e+06	6.27326e+06	1.03061e+07	↑	0.41028	0.62446	0.604396	2.0872
8807	866.911	0.0128164	-0.0435861	1.41386e+06	3.5618e+06	4171390	6.59082e+06	↑	0.24249	0.45016	0.637363	2.4381
8810	867.914	0.0092244	-0.039077	409048	1.00104e+06	1381070	2.45434e+06	↑	0.33105	0.5476	0.587912	2.0931
8877	882.277	0.0129189	-0.0493867	3.16229e+06	6.37587e+06	5609189	8.33801e+06	↑	0.43766	0.65053	0.593407	1.505
8879	883.281	0.0152725	-0.03745	514716	1.85584e+06	1.85868e+06	2.55845e+06	↑	0.11193	0.41292	0.659341	2.1156
8891	886.931	-0.00649225	-0.0199893	4.52281e+06	7.55489e+06	1433942	2.59884e+06	↓	0.55302	0.74849	0.554945	0.38643
8899	887.935	0.00314766	-0.0346827	1.14199e+06	2.96991e+06	612472	1.62045e+06	↑	0.7927	0.91244	0.516484	0.72151
8920	890.725	0.00412453	-0.0400781	3.11104e+06	9.0984e+06	4.29457e+06	1.13624e+07	↑	0.97647	0.99193	0.538462	1.3422
8968	906.71	0.0106202	-0.029081	251269	905963	1.12265e+06	1.91805e+06	↑	0.19989	0.41361	0.615385	1.8603
8983	907.955	0.012844	-0.043565	1.02645e+06	2.54582e+06	3.19474e+06	4.95568e+06	↑	0.22133	0.42866	0.637363	2.3901
8988	908.914	0.00349395	-0.0345611	572317	1.39809e+06	1.40225e+06	3.71e+06	↑	0.73952	0.8863	0.505495	1.7106
8990	908.958	0.0130883	-0.0284968	208401	751399	1.84477e+06	3.29781e+06	↑	0.13559	0.41292	0.615385	3.1498
9004	915.527	0.00939109	-0.0335434	558429	2.01344e+06	1.13249e+06	2.03207e+06	↑	0.36288	0.58254	0.593407	1.4158
9063	928.619	0.00398259	-0.0418323	1.83051e+06	4.71387e+06	1.7637e+06	2.2926e+06	↑	0.56078	0.7539	0.593407	0.91991
9066	928.978	-0.0117617	-0.016274	3.7765e+06	5.54375e+06	1008552	1.79585e+06	↓	0.37462	0.59505	0.604396	0.33809
9068	929.53	0.0118316	-0.0329077	205878	742305	770292	1.31555e+06	↑	0.23221	0.439	0.615385	1.6467
9069	929.623	0.00924119	-0.0336284	789167	2.84538e+06	846761	1.44622e+06	↑	0.52214	0.7289	0.593407	0.9512
9072	929.981	-0.0233333	-0.00389901	2.74909e+06	3.98561e+06	0	0	↓	0.069139	0.34683	0.692308	0.25937
9117	937.137	-0.000271752	0.0234376	670229	1.63613e+06	595952	1.57674e+06	↓	0.9338	0.97283	0.516484	0.95269
9133	939.596	0.0129108	-0.0493389	1.41378e+06	2.97731e+06	1.91879e+06	2.50344e+06	↑	0.50652	0.71338	0.593407	1.1869
9141	940.599	0.00943214	-0.0392148	654794	1.63767e+06	887590	1.52737e+06	↑	0.63166	0.80633	0.554945	1.1416
9163	943.559	0.013002	-0.0494122	2.28016e+06	6.28214e+06	4.24002e+06	5.59688e+06	↑	0.29505	0.51487	0.615385	1.6814
9175	944.562	0.0152286	-0.0374839	849173	3.06174e+06	2.30071e+06	3.0262e+06	↑	0.14442	0.41292	0.659341	1.7131
9176	944.65	0.0103842	-0.0326673	227135	818947	884787	1.51459e+06	↑	0.22464	0.43219	0.604396	1.6997
9217	950.002	0.0129999	-0.049326	1.34439e+06	2.656e+06	3056313	4.72246e+06	↑	0.3753	0.59505	0.593407	1.9018
9218	950.737	0.0128051	-0.0493901	1.98706e+06	3.89538e+06	3.28536e+06	4.95036e+06	↑	0.47889	0.68665	0.593407	1.4809
9220	950.961	0.00351448	-0.0346077	676642	1.78478e+06	1.80418e+06	4.77342e+06	↑	0.75237	0.894	0.505495	1.9939
9221	951.005	0.00935917	-0.0448121	962381	1.98143e+06	1.88524e+06	3.4393e+06	↑	0.61562	0.79222	0.549451	1.6593
9223	951.74	0.00799574	-0.0446319	1.15126e+06	2.24877e+06	1.57903e+06	3.12103e+06	↑	0.81011	0.91954	0.527473	1.2508
9225	951.981	0.0118356	-0.0329058	405614	1.46246e+06	1.60972e+06	2.81581e+06	↑	0.22677	0.43389	0.604396	1.8097
9230	952.984	0.0118842	-0.0328734	250785	904217	1.16042e+06	1.98265e+06	↑	0.19451	0.41292	0.615385	1.9072
9244	954.046	-0.0216825	0.00876912	1.49541e+06	2.96719e+06	0	0	↓	0.19104	0.41292	0.615385	0.44158
9275	955.332	-0.0260111	0.00673013	1.27209e+06	2.46092e+06	0	0	↓	0.18837	0.41292	0.615385	0.4584
9346	966.732	0.00949954	-0.033448	259861	936944	952068	1.67485e+06	↑	0.2431	0.4508	0.604396	1.7797
9390	974.64	0.00201539	-0.0294455	5348135	1.2839e+07	4.46768e+06	7.70975e+06	↑	0.80604	0.91923	0.516484	0.84419
9396	975.643	-0.0109914	-0.0176273	4.51109e+06	7.96992e+06	3.03829e+06	5.19576e+06	↓	0.74646	0.89034	0.549451	0.70882
9400	976.647	0.00763034	-0.0389585	939602	2.438e+06	1.10802e+06	1.9023e+06	↑	0.67422	0.83634	0.554945	1.0488
9412	978.768	0.00736317	-0.0452485	914137	1.75509e+06	1.24369e+06	2.13114e+06	↑	0.74869	0.89148	0.549451	1.2035
9414	979.772	0.00480887	-0.0303909	449591	1.09861e+06	411500	1.08873e+06	↑	0.94568	0.9782	0.505495	0.9654
9439	992.049	0.00915647	-0.039107	547198	1.34083e+06	1.5678e+06	2.97579e+06	↑	0.39548	0.61343	0.565934	1.8539
9445	993.007	0.00354771	-0.0345295	510386	1.24823e+06	1.54762e+06	4.09462e+06	↑	0.69387	0.84791	0.505495	2.0041
9457	996.622	0.0205487	-0.0442354	3.32875e+06	6.85382e+06	1.03162e+07	1.97282e+07	↑	0.25232	0.46347	0.648352	2.8165
9459	997.626	0.0114356	-0.0345567	1.00329e+06	2.44971e+06	5.46621e+06	1.13535e+07	↑	0.28291	0.5007	0.587912	3.0624
